# Supplementary material for: 360 Degrees of Facial Perception: Congruence in Perception of Frontal Portrait, Profile, and Rotation Photographs
Source: Front Psychol. 2018 Dec 7;9:2405. doi: 10.3389/fpsyg.2018.02405 (PMC6293201; doi:10.3389/fpsyg.2018.02405)
Supplement: Supplementary file 1 [file Table_1.XLSX]

## Sheet: Devices descriptives
Tabel 1S | Frequencies of screen size
Screen size (")	Mobile phones (N)		Screen size (")	Laptop computers (N)		Screen size (")	Desktop computers (N)
3.5	1		10.1	2		14	1
4	9		11.6	4		15	1
4.5	4		12	6		15.6	1
4.7	5		12.1	1		17	3
4.8	1		12.5	1		18.5	3
4.93	1		13.3	44		19	15
5	22		14	24		19.5	1
5.1	5		14.1	3		21	2
5.15	1		15	1		21.5	24
5.2	13		15.4	9		21.6	1
5.5	18		15.6	81		22	8
5.65	1		16	1		23	4
5.8	3		17	5		23.8	3
6	3		17.3	3		24	13
6.3	1					25	6
7	1					26.5	1
9	1					27	7
						28	1
						32	1
Note: From total of 521 raters we obtained data about screen size from 90 mobile phone, 185 laptop computer and 96 desktop computer users.
