# Supplementary material for: 360 Degrees of Facial Perception: Congruence in Perception of Frontal Portrait, Profile, and Rotation Photographs
Source: Front Psychol. 2018 Dec 7;9:2405. doi: 10.3389/fpsyg.2018.02405 (PMC6293201; doi:10.3389/fpsyg.2018.02405)
Supplement: Supplementary file 3 [file Table_3.XLSX]

## Sheet: Portraits rating
ID	sex	Age	Balatt81_PORTRAIT	Balond96_PORTRAIT	Běljak94_PORTRAIT	Bormir82_PORTRAIT	Česdan78_PORTRAIT	Durmic90_PORTRAIT	Dusrad95_PORTRAIT	Dvodav92_PORTRAIT	Elijak78_PORTRAIT	Fajjan99_PORTRAIT	Hňukar88_PORTRAIT	Holvac92_PORTRAIT	Holzde94_PORTRAIT	Hořmic89_PORTRAIT	Hravoj97_PORTRAIT	Hudjan95_PORTRAIT	Jakkře91_PORTRAIT	Janbal79_PORTRAIT	Jankov90_PORTRAIT	Jurmar88_PORTRAIT	Knaada85_PORTRAIT	Kovjan85_PORTRAIT	Kuzmat95_PORTRAIT	Kvatom96_PORTRAIT	Ledzde83_PORTRAIT	Lehpet88_PORTRAIT	Lejtom94_PORTRAIT	Maljan91_PORTRAIT	Mibdav96_PORTRAIT	Miljiř90_PORTRAIT	Ondpet80_PORTRAIT	Peltom81_PORTRAIT	podjak84_PORTRAIT	Salpav84_PORTRAIT	Schvac86_PORTRAIT	Slojan94_PORTRAIT	Stanik99_PORTRAIT	Staond81_PORTRAIT	Svoale85_PORTRAIT	Šmímar96_PORTRAIT	Švajak84_PORTRAIT	Tanske91_PORTRAIT	Trlmar94_PORTRAIT	Vavit89_PORTRAIT	Zámdan92_PORTRAIT		Mean_formidability_rating
10F_070218	female	20	7	1	2	4	6	4	3	5	6	2	1	5	4	4	6	6	5	7	5	5	5	3	6	2	3	6	6	6	3	6	7	7	5	4	5	4	5	3	5	7	4	5	4	3	2		4.53333
14F_070218	female	23	6	3	3	4	6	2	4	3	6	3	4	4	5	3	5	5	5	6	4	5	3	4	5	4	3	4	4	4	3	3	6	7	4	4	5	3	5	3	6	5	5	4	2	4	1		4.15556
15F_080218	female	22	7	2	4	4	7	3	4	5	7	5	4	7	3	4	5	3	4	7	4	3	3	3	5	6	2	5	6	5	4	4	5	5	6	5	3	5	6	5	3	6	6	4	2	2	1		4.42222
16F_080218	female	21	6	6	3	1	4	2	4	5	7	4	5	5	3	4	7	5	5	6	3	6	1	6	6	1	6	3	4	7	4	5	5	7	6	4	5	5	7	7	5	7	6	6	6	2	5		4.82222
19F_080218	female	21	6	3	5	6	6	3	3	1	7	3	3	2	6	6	3	6	6	7	5	6	1	5	4	2	4	5	6	3	5	6	5	7	5	5	2	4	4	7	3	7	5	5	5	5	2		4.55556
1F_070218	female	23	6	3	2	2	1	3	2	7	7	5	1	6	1	5	6	4	5	5	1	5	2	5	7	1	3	3	2	7	3	5	5	6	6	6	4	3	3	4	5	6	5	6	6	1	1		4.04444
20F_080218	female	18	5	5	3	4	3	3	2	2	6	1	3	3	2	5	4	6	3	7	1	5	2	5	4	1	6	6	5	4	2	5	5	7	3	3	4	3	6	3	5	6	4	6	5	1	2		3.91111
28F_130218	female	24	5	2	5	2	6	3	2	4	6	3	2	5	3	3	4	4	5	6	3	5	2	3	6	2	3	5	6	5	6	5	6	6	3	3	4	6	6	5	2	6	3	6	4	3	2		4.13333
2F_070218	female	25	5	5	2	7	4	3	3	5	6	4	3	3	3	4	4	6	5	7	2	5	1	6	6	3	5	5	6	6	2	4	7	6	5	5	6	4	7	5	4	6	6	6	5	2	1		4.55556
30F_140218	female	21	4	4	3	3	4	3	3	5	6	2	5	5	4	6	4	5	5	6	3	3	3	5	2	3	5	5	6	4	2	7	5	4	4	4	2	5	3	5	3	6	7	3	5	1	4		4.13333
31F_140218	female	21	6	3	2	3	6	3	3	2	7	3	3	5	5	4	4	6	4	5	4	6	4	4	6	1	5	4	4	5	4	6	6	7	4	4	4	2	1	6	3	7	5	5	4	2	1		4.17778
32F_140218	female	20	5	4	1	1	6	2	3	6	5	3	5	3	6	2	3	6	5	3	2	2	2	4	5	5	3	5	3	6	4	4	5	6	6	6	4	6	6	5	5	5	6	4	3	2	4		4.15556
35F_14_2_18	female	28	7	2	6	4	5	2	3	6	7	2	3	7	6	5	5	2	6	7	3	4	5	3	4	2	5	5	6	1	4	7	7	7	4	4	7	5	2	5	3	7	6	5	7	1	5		4.64444
36F_140218	female	21	6	2	5	2	5	2	1	5	7	1	3	5	3	5	5	6	6	6	1	4	2	4	5	3	3	3	5	4	3	6	5	6	4	4	2	6	6	5	2	7	3	6	4	3	1		4.04444
37F_140218	female	27	6	6	3	6	7	3	4	5	7	2	4	5	2	5	5	6	7	7	3	4	4	3	4	2	4	4	6	6	4	6	5	6	6	5	4	4	6	6	4	7	7	5	3	3	2		4.73333
38F_150218	female	28	5	2	2	1	3	1	5	5	4	3	3	4	2	2	1	4	4	5	5	3	1	2	5	2	2	3	5	4	2	5	3	3	4	5	1	5	2	5	2	4	4	4	4	2	3		3.24444
3F_070218	female	21	7	1	4	5	7	1	2	3	7	1	2	4	4	1	3	5	4	7	2	4	7	2	3	1	2	2	5	5	2	2	5	4	3	3	3	3	4	3	2	5	6	3	1	2	1		3.4
41F_210218	female	21	5	4	2	2	3	2	1	4	4	3	4	2	2	4	2	5	4	4	1	5	3	6	3	1	4	5	6	3	5	3	2	6	4	2	3	3	2	4	4	5	6	5	6	2	1		3.48889
45F_210218	female	24	5	2	3	2	6	2	1	5	6	4	4	4	2	3	4	4	5	6	3	3	2	3	5	2	3	1	6	4	2	6	4	6	5	3	1	4	4	4	3	5	4	5	3	1	3		3.62222
46F_210218	female	20	6	3	3	5	7	2	4	4	7	3	6	4	3	3	6	4	5	6	2	4	5	3	5	3	3	7	6	4	2	4	6	7	5	6	5	2	5	6	3	7	6	4	5	4	4		4.53333
48F_210218	female	39	5	3	2	4	7	6	4	3	3	1	5	5	3	3	3	3	4	5	3	4	3	4	6	4	4	4	5	5	4	5	6	5	5	4	7	5	4	3	4	6	7	6	6	3	3		4.31111
4F_070218	female	23	4	3	2	2	5	1	1	5	5	6	2	5	2	3	3	6	4	6	2	3	2	3	6	3	5	4	4	4	1	6	7	6	3	5	3	3	3	4	3	7	4	4	3	2	1		3.68889
51F_220218	female	22	7	3	4	6	7	3	3	5	7	4	5	6	3	5	7	5	6	5	3	3	5	4	5	1	5	5	6	7	4	6	6	7	5	6	5	5	7	5	4	7	6	4	5	1	4		4.93333
52F_220218	female	25	6	2	2	2	5	2	2	7	7	4	1	4	3	5	4	4	4	6	2	5	2	2	6	2	3	3	7	3	2	5	6	4	4	5	3	2	2	5	2	6	6	5	3	2	2		3.75556
53F_220218	female	22	4	4	5	3	6	2	4	5	6	5	5	5	3	5	5	7	4	4	2	3	2	4	6	2	5	2	6	5	3	4	6	6	4	1	2	5	2	4	3	7	6	5	2	1	5		4.11111
56F_220218	female	25	5	3	5	2	5	3	4	5	7	4	2	5	5	4	5	5	5	7	4	4	2	3	6	2	7	6	6	5	2	6	5	5	5	5	4	7	5	5	5	7	6	5	5	1	2		4.57778
57F_220218	female	20	5	4	4	2	6	4	2	3	6	2	3	5	4	6	4	5	4	6	2	5	5	3	4	1	4	3	4	6	3	4	3	7	3	3	6	5	4	6	1	6	6	2	3	2	1		3.93333
60F_270218	female	22	6	2	2	5	3	2	4	6	6	5	2	6	4	5	3	3	6	6	4	5	3	3	4	1	4	5	7	4	3	6	3	6	5	2	5	6	4	5	3	7	3	5	5	2	2		4.17778
61F_270218	female	30	7	3	2	3	7	1	3	5	7	4	2	5	4	5	5	5	5	7	2	4	5	5	6	1	4	5	4	6	4	6	7	6	5	5	4	4	5	6	5	7	7	5	3	4	3		4.62222
6F_070218	female	22	5	3	4	3	6	4	4	5	7	5	5	6	4	4	6	4	6	6	4	4	3	5	6	3	6	4	6	6	4	6	5	6	5	4	4	5	4	5	3	7	4	5	6	4	2		4.73333
7F_070218	female	22	4	3	3	3	5	3	2	5	6	5	2	4	4	3	5	5	4	5	2	3	3	4	5	3	4	5	5	5	3	6	5	5	5	4	4	5	4	4	4	5	4	4	3	2	2		3.97778
8F_070218	female	22	5	2	2	3	7	3	4	5	6	2	2	4	5	5	3	5	5	6	3	3	3	2	7	2	3	5	6	4	2	5	6	6	3	4	2	5	4	5	4	6	5	4	4	3	2		4.04444
10M_080218	male	27	5	3	3	5	6	4	4	5	6	3	3	6	3	3	5	4	5	5	5	4	5	3	6	4	5	4	4	5	4	6	5	5	4	4	4	6	4	6	4	7	3	4	5	3	2		4.42222
11M_080218	male	26	6	4	3	5	6	4	5	3	6	2	3	5	3	4	4	5	4	5	2	2	4	5	6	2	3	6	6	4	4	5	5	5	2	3	3	5	4	4	4	7	5	3	5	5	4		4.22222
12M_080218	male	21	6	3	4	3	7	2	3	6	5	5	3	4	2	6	5	5	6	7	4	3	4	3	6	3	5	2	4	6	3	6	5	4	4	4	6	5	3	5	4	7	7	2	3	3	1		4.31111
16M_080218	male	21	6	2	3	1	7	1	3	6	5	5	3	5	1	3	2	7	4	5	5	2	3	2	7	7	3	6	7	6	3	7	4	6	3	2	3	6	2	5	4	6	3	6	2	6	3		4.17778
17M_080218	male	23	6	3	5	4	7	4	4	6	5	3	3	5	5	4	4	6	5	6	5	4	5	3	7	3	5	5	5	6	4	6	4	6	4	6	5	5	5	5	5	7	5	5	4	5	4		4.84444
1M_070218	male	20	6	3	3	5	6	4	3	4	6	4	5	6	4	5	5	5	6	6	5	6	5	2	6	3	4	4	6	6	3	5	6	7	4	5	3	4	4	6	4	6	5	6	5	2	3		4.68889
21M_130218	male	24	5	3	3	1	5	1	5	5	5	3	3	5	2	2	5	6	4	5	2	4	1	4	5	2	5	5	6	6	3	6	5	6	5	3	2	3	6	2	3	5	1	3	4	3	2		3.77778
25M_140218	male	20	6	3	1	2	5	3	5	4	7	2	2	3	1	6	4	5	6	7	3	6	4	3	3	4	4	3	5	4	4	6	6	7	5	4	3	4	7	5	3	6	6	4	2	1	2		4.13333
27M_210218	male	31	5	3	2	3	6	5	6	6	3	3	4	6	3	6	4	3	5	5	6	6	2	2	6	5	2	4	6	3	4	5	5	5	5	4	7	4	2	5	4	6	6	6	5	3	4		4.44444
29M_210218	male	21	4	5	5	4	6	4	5	6	5	4	2	6	2	3	5	3	7	3	5	3	5	4	4	5	3	4	6	3	4	4	5	4	4	6	7	4	2	4	1	5	6	2	3	3	2		4.15556
31M_210218	male	22	6	3	3	1	5	3	3	3	7	4	5	5	3	5	6	5	6	6	2	4	5	4	5	5	4	4	6	6	4	4	5	7	2	4	3	3	5	5	4	7	2	4	3	3	2		4.24444
33M_210218	male	30	7	1	1	3	5	1	2	3	7	1	3	6	6	2	5	6	7	7	1	3	2	1	6	2	2	3	5	6	1	6	7	7	2	3	2	3	2	4	2	6	3	3	5	2	2		3.64444
35M_210218	male	24	3	5	5	4	5	4	5	5	5	3	4	5	5	2	5	5	6	6	2	5	3	3	5	2	4	4	6	5	4	5	6	6	4	3	3	3	6	5	4	6	6	5	2	5	2		4.35556
36M_210218	male	20	6	3	5	4	3	3	5	5	6	5	3	4	4	5	5	5	5	7	3	4	3	4	5	4	5	5	6	5	5	6	6	6	5	6	4	5	4	7	4	7	5	5	4	4	3		4.73333
37M_220218	male	21	6	3	4	2	7	3	4	4	7	5	2	5	3	3	6	5	5	6	4	3	3	2	6	3	3	5	5	3	4	6	6	6	3	4	3	6	7	5	4	6	4	5	3	3	2		4.31111
39M_270218	male	22	5	5	2	2	2	1	2	4	7	2	5	3	2	5	3	6	3	7	2	5	2	3	5	2	5	5	6	4	2	4	6	5	5	3	3	4	5	6	4	5	4	4	3	2	2		3.82222
3M_070218	male	23	5	3	3	4	4	4	4	4	5	4	4	5	3	4	4	5	5	5	4	4	4	3	5	3	3	3	4	4	3	4	4	5	4	4	4	4	4	4	4	4	4	4	3	4	4		3.97778
41M_270218	male	23	6	3	4	4	6	2	4	3	7	5	3	6	4	4	5	5	5	4	4	3	3	3	5	3	4	4	6	5	5	5	4	5	4	5	4	5	6	5	3	5	4	5	5	4	3		4.37778
42M_270218	male	22	6	3	3	2	6	2	4	5	6	6	3	6	2	3	7	4	6	6	3	4	4	3	3	4	4	5	7	5	4	6	6	6	3	3	1	6	4	5	1	7	3	7	2	2	2		4.22222
43M_270218	male	20	4	3	2	5	4	1	2	3	6	3	5	3	5	5	3	5	7	5	2	2	4	4	4	1	4	4	5	4	3	2	5	6	3	4	3	3	4	5	2	5	4	5	1	2	1		3.62222
45M_270218	male	22	3	2	3	1	5	3	2	6	5	2	2	3	4	6	2	5	3	7	2	3	1	3	7	2	4	2	5	5	2	4	4	5	5	3	3	5	3	5	3	5	3	2	4	1	1		3.46667
46M_270218	male	27	5	4	2	1	7	2	3	5	7	5	3	6	6	3	4	7	1	7	3	2	6	3	6	2	7	5	3	7	4	4	6	7	3	7	4	3	7	6	3	5	6	5	6	2	2		4.48889
47M_270218	male	26	4	3	4	4	3	2	2	4	5	7	3	5	3	2	7	2	5	6	1	4	2	2	4	2	3	5	6	3	3	5	6	7	5	6	4	5	3	4	5	7	3	7	4	4	3		4.08889
50M_280218	male	21	6	2	2	2	7	2	4	5	5	5	4	3	1	4	3	6	4	5	2	3	4	2	6	1	4	3	3	5	3	5	3	6	5	4	1	2	3	5	2	6	5	4	2	2	3		3.64444
51M_280218	male	23	6	4	4	3	7	3	3	6	7	4	5	4	2	4	6	7	5	6	5	4	3	2	7	3	5	6	7	6	3	6	5	7	4	5	3	6	3	6	6	6	4	4	4	6	3		4.77778
52M_280218	male	21	6	3	2	4	4	3	3	6	7	3	5	7	5	4	4	5	7	7	2	5	5	4	6	3	5	5	6	6	2	6	6	7	3	4	6	4	2	5	4	7	6	6	4	2	3		4.64444
53M_280218	male	21	5	3	2	2	6	2	2	5	6	4	2	4	3	5	3	5	5	6	4	4	3	4	6	3	4	4	4	6	2	5	5	7	4	4	3	5	4	6	3	6	5	3	5	2	3		4.08889
55M_280218	male	21	1	4	3	2	3	1	2	3	7	2	5	1	2	4	5	5	3	6	2	5	1	1	5	2	6	5	6	4	4	6	7	6	3	2	2	3	5	7	5	7	5	5	3	2	1		3.75556
56M_280218	male	20	4	3	3	2	3	2	2	4	6	2	4	2	6	3	5	5	5	6	3	4	3	4	6	3	3	4	6	4	4	5	6	5	2	3	5	4	4	6	5	7	3	3	3	3	1		3.91111
59M_020318	male	27	4	2	5	4	4	3	3	4	6	5	3	5	2	3	5	5	6	4	3	5	3	2	5	4	2	6	6	3	2	6	4	6	4	3	4	5	4	6	2	6	4	6	3	2	2		4.02222

## Sheet: Profiles rating
ID	sex	Age	Balatt81_PROFILE	Balond96_PROFILE	Běljak94_PROFILE	Bormir82_PROFILE	Česdan78_PROFILE	Durmic90_PROFILE	Dusrad95_PROFILE	Dvodav92_PROFILE	Elijak78_PROFILE	Fajjan99_PROFILE	Hňukar88_PROFILE	Holvac92_PROFILE	Holzde94_PROFILE	Hořmic89_PROFILE	Hravoj97_PROFILE	Hudjan95_PROFILE	Jakkře91_PROFILE	Janbal79_PROFILE	Jankov90_PROFILE	Jurmar88_PROFILE	Knaada85_PROFILE	Kovjan85_PROFILE	Kuzmat95_PROFILE	Kvatom96_PROFILE	Ledzde83_PROFILE	Lehpet88_PROFILE	Lejtom94_PROFILE	Maljan91_PROFILE	Mibdav96_PROFILE	Miljiř90_PROFILE	Ondpet80_PROFILE	Peltom81_PROFILE	podjak84_PROFILE	Salpav84_PROFILE	Schvac86_PROFILE	Slojan94_PROFILE	Stanik99_PROFILE	Staond81_PROFILE	Svoale85_PROFILE	Šmímar96_PROFILE	Švajak84_PROFILE	Tanske91_PROFILE	Trlmar94_PROFILE	Vavit89_PROFILE	Zámdan92_PROFILE	Mean_formidability_rating
11F_070218	female	22	7	2	6	2	6	2	1	5	7	2	2	6	3	4	4	7	6	7	5	4	2	2	4	1	4	1	6	7	3	6	3	6	2	2	1	5	5	6	2	2	2	5	4	2	1	3.82222
12F_070218	female	28	5	4	3	3	6	3	1	5	7	4	5	6	6	4	2	7	4	7	4	5	3	3	4	2	6	2	5	7	5	5	6	7	3	4	2	5	7	7	3	5	4	3	3	3	3	4.4
13F_070218	female	27	5	4	5	4	6	4	4	5	5	5	4	5	5	5	4	5	6	6	4	5	5	4	5	4	4	4	5	6	4	4	4	4	5	5	5	6	6	5	4	4	6	4	4	4	3	4.66667
16F_080218	female	21	7	1	3	1	2	2	2	6	7	5	6	7	2	2	7	7	7	7	6	4	2	6	3	1	2	1	5	7	2	5	6	6	3	3	2	7	7	6	3	7	3	7	2	2	1	4.22222
18F_080218	female	22	5	4	6	3	4	1	3	4	6	3	3	5	4	3	2	3	6	7	4	4	5	4	5	2	4	1	6	5	3	4	4	5	3	2	3	2	5	4	5	5	1	5	3	3	2	3.8
21F_080218	female	23	5	4	5	2	3	4	3	3	7	3	2	4	4	3	4	3	2	4	1	2	1	4	7	1	4	4	2	7	3	3	3	6	5	2	1	7	7	3	2	4	2	3	2	1	2	3.42222
22F_080218	female	20	6	3	2	4	1	2	5	5	5	1	3	3	4	4	4	6	3	6	2	2	3	3	3	2	3	3	3	5	3	5	4	6	5	3	2	2	5	4	2	5	2	3	4	2	1	3.42222
23F_080218	female	21	6	1	5	6	7	1	3	5	7	6	1	6	6	4	4	5	6	7	2	2	4	2	6	2	4	3	7	6	4	2	3	5	2	3	6	6	3	6	4	5	5	5	4	4	3	4.31111
24F_080218	female	20	2	4	4	3	3	5	3	4	5	2	3	4	4	6	3	4	3	4	3	3	2	2	2	2	3	3	3	5	3	4	4	2	6	4	3	5	5	4	2	4	3	2	3	3	2	3.4
25F_080218	female	25	6	3	5	6	5	3	4	5	6	5	4	6	4	2	4	6	5	6	3	4	3	3	6	4	3	5	6	4	3	4	5	5	5	3	6	6	6	4	5	5	6	3	3	4	2	4.46667
26F_130218	female	24	6	1	6	5	6	1	2	4	5	4	3	4	6	2	4	6	5	5	2	5	6	3	3	3	4	3	4	6	3	5	6	5	1	4	3	5	3	1	3	4	5	4	1	2	2	3.8
27F_130218	female	20	5	2	3	3	5	2	2	5	7	3	4	6	3	2	2	6	3	4	2	5	4	3	6	2	5	2	5	6	5	5	6	6	4	3	4	5	4	2	1	5	4	3	2	3	2	3.8
29F_130218	female	26	5	2	5	3	6	1	2	4	6	5	3	4	5	3	3	4	5	6	3	5	3	3	5	2	4	3	3	5	3	3	5	6	3	4	5	5	4	4	2	5	4	3	2	4	2	3.82222
33F_140218	female	22	2	2	2	1	4	2	2	5	7	3	2	4	5	4	5	5	5	5	6	4	2	1	4	1	5	3	6	6	5	5	2	5	3	3	5	5	4	3	5	4	3	3	2	2	1	3.62222
34F_140218	female	19	5	4	4	4	5	3	4	4	7	3	3	6	3	6	4	5	4	5	4	4	4	5	1	1	2	2	4	5	6	5	3	4	4	3	3	4	5	4	3	7	5	3	3	3	4	4
39F_150218	female	23	7	4	6	3	4	1	1	6	6	5	5	7	4	4	3	3	1	7	3	7	3	2	4	2	3	2	7	7	5	7	5	6	2	3	3	5	5	5	5	6	5	4	3	5	1	4.26667
40F_210218	female	20	5	4	3	3	6	1	2	5	7	2	3	6	3	3	1	3	4	4	2	6	2	5	3	1	6	1	2	6	3	6	6	3	4	2	4	2	6	5	1	3	4	2	2	4	1	3.48889
42F_210218	female	21	6	4	5	4	5	4	4	7	7	5	6	7	6	6	4	6	5	6	5	6	5	3	5	3	5	4	6	7	6	5	6	6	4	5	5	6	6	5	4	6	7	5	5	4	3	5.2
43F_210218	female	23	7	2	7	4	7	3	2	4	7	3	4	7	6	3	6	6	7	7	7	5	2	6	7	2	2	5	7	7	4	6	6	3	4	7	3	6	5	6	2	7	4	6	2	2	1	4.8
44F_210218	female	32	6	3	3	4	6	3	4	4	6	4	4	4	3	3	3	6	5	5	3	3	3	2	5	2	3	4	5	4	3	5	4	4	3	3	4	5	5	4	3	4	6	5	3	3	2	3.91111
47F_210218	female	24	6	4	5	2	5	3	2	5	6	3	5	6	6	5	5	6	5	7	5	5	4	5	6	2	5	6	5	6	4	5	6	7	5	6	3	5	6	5	6	6	6	5	4	3	2	4.86667
49F_210218	female	23	4	2	4	2	4	2	2	5	6	5	3	5	4	3	4	6	5	6	3	3	4	3	4	2	4	4	4	4	2	3	5	6	3	3	3	4	4	4	6	5	5	3	3	2	2	3.77778
50F_210218	female	26	7	5	4	5	6	2	4	3	7	6	2	6	4	1	4	5	6	6	6	4	5	4	5	3	3	3	5	5	4	5	5	7	2	6	4	5	6	5	3	4	6	4	6	3	4	4.55556
54F_220218	female	23	5	3	4	2	6	2	1	3	6	4	2	4	3	3	3	5	3	7	2	3	4	3	3	2	4	4	4	5	2	4	4	6	3	3	3	4	5	4	3	5	4	3	4	3	2	3.6
55F_220218	female	20	5	4	2	2	5	2	2	3	6	1	6	5	4	5	2	7	4	4	2	4	3	5	3	3	7	4	6	6	3	5	3	6	3	4	1	3	7	5	4	5	7	4	3	3	2	4
58F_270218	female	24	4	2	4	2	5	2	2	3	6	2	4	4	3	3	3	4	2	6	3	3	2	3	3	2	5	2	5	6	4	2	3	5	4	3	4	4	6	4	4	5	3	2	2	2	1	3.4
59F_270218	female	30	7	2	4	4	6	3	4	4	6	2	5	6	6	3	2	6	2	6	6	6	1	1	4	6	2	3	4	4	3	4	5	7	2	1	7	6	6	2	2	3	1	4	5	5	4	4.04444
5F_070218	female	21	7	2	3	5	7	2	3	3	7	3	3	6	4	4	2	6	7	7	3	4	5	3	5	1	4	2	6	6	3	5	6	6	4	5	3	4	7	5	3	5	4	2	3	2	1	4.17778
62F_020318	female	20	7	3	4	5	7	3	4	5	6	7	7	7	6	4	4	4	6	6	5	4	7	3	6	5	5	5	4	6	3	7	7	6	5	4	2	5	6	6	6	6	5	4	3	2	3	5
9F_070218	female	19	6	3	4	3	6	4	2	3	5	5	4	5	4	5	5	5	5	5	3	3	4	3	3	3	4	4	5	5	4	6	3	4	2	6	3	5	4	5	4	4	5	5	4	3	2	4.11111
13M_080218	male	24	6	3	4	5	6	2	3	4	6	4	3	5	3	5	2	5	5	7	3	5	4	4	5	5	3	3	6	6	4	5	4	5	5	4	2	2	4	6	3	4	6	3	6	3	2	4.22222
14M_080218	male	23	6	4	4	4	6	3	4	3	7	3	3	5	5	3	2	3	5	6	4	4	6	3	5	3	5	2	4	5	4	6	5	4	4	4	3	5	6	4	3	4	5	4	4	4	2	4.17778
15M_080218	male	21	5	2	3	4	5	1	1	3	7	2	3	4	5	4	3	4	6	5	3	6	2	2	3	1	4	3	5	5	2	5	4	6	2	5	1	3	5	6	3	4	4	3	2	2	1	3.53333
18M_130218	male	30	6	3	5	5	7	3	3	2	6	4	3	7	2	2	4	7	6	6	3	3	4	3	2	1	4	3	4	6	3	4	3	5	3	4	6	7	6	4	3	5	7	4	2	3	3	4.13333
19M_13022018	male	19	6	4	5	4	4	3	2	5	6	4	5	6	4	3	4	5	6	6	5	6	6	4	4	2	4	3	5	5	4	4	5	5	3	5	5	6	4	6	2	6	7	4	3	4	2	4.46667
20M_13022018	male	20	7	4	6	2	6	3	5	2	3	1	4	6	3	2	4	7	5	7	2	5	6	3	2	2	4	6	1	6	5	5	5	7	5	6	6	3	6	4	5	3	3	3	2	3	1	4.13333
22M_130218	male	25	3	3	2	2	4	2	4	5	6	5	2	5	3	4	3	5	3	3	3	4	3	4	2	3	4	4	5	5	3	3	3	5	3	5	4	4	3	2	2	5	5	3	4	4	2	3.57778
23M_141218	male	19	6	3	4	2	3	2	2	6	5	4	3	6	5	5	2	7	2	4	2	3	3	3	3	4	4	2	3	5	2	3	4	6	4	3	2	6	6	5	4	7	5	5	1	2	1	3.75556
24M_140218	male	19	5	4	5	4	5	3	4	4	7	6	5	6	4	5	4	6	4	7	6	5	4	4	4	5	4	4	6	5	5	6	4	6	5	5	6	6	7	5	5	6	6	4	4	4	3	4.93333
26M_150218	male	21	5	1	4	3	4	2	1	4	6	2	2	2	2	3	1	6	4	7	2	2	3	1	3	1	4	2	3	7	3	3	6	5	2	3	2	4	5	4	2	5	4	4	2	2	1	3.2
28M_210218	male	25	6	3	5	4	6	3	3	4	6	4	3	4	4	4	5	6	6	6	3	4	4	4	5	3	5	3	4	6	4	5	4	6	3	4	3	4	4	6	4	5	4	3	3	5	2	4.26667
2M_070218	male	19	6	5	6	5	7	4	4	4	7	5	3	4	4	5	5	4	5	6	6	6	6	4	5	4	6	5	6	5	4	5	5	5	6	4	4	4	6	4	5	5	4	5	5	5	4	4.93333
30M_210218	male	20	4	4	6	2	6	3	3	5	7	1	6	4	6	5	4	6	5	6	3	2	5	5	3	4	4	6	5	5	3	5	6	6	2	3	5	6	6	6	4	3	5	4	5	3	4	4.46667
32M_210218	male	22	7	2	6	1	4	1	3	4	7	6	2	6	2	5	4	7	5	6	3	3	3	4	5	2	4	1	5	7	5	6	3	5	1	4	5	7	7	5	5	5	6	5	3	4	4	4.33333
34M_210218	male	36	5	2	4	3	4	2	3	4	5	6	2	6	3	3	3	4	5	6	6	3	2	3	5	2	3	4	5	6	4	4	3	5	2	3	3	5	5	4	4	5	3	3	3	2	2	3.75556
38M_220218	male	20	7	3	3	2	5	2	1	6	7	2	2	6	3	4	4	6	5	5	2	4	5	5	4	2	3	3	5	6	4	4	5	5	3	3	5	5	6	6	3	4	6	3	2	4	1	4.02222
40M_270218	male	22	7	2	5	2	5	1	2	5	6	6	2	5	4	6	3	5	3	7	2	5	3	3	6	1	3	3	4	7	5	5	4	5	3	2	3	4	4	5	2	5	3	2	2	1	1	3.75556
44M_270218	male	24	6	2	3	6	3	3	3	5	7	3	4	6	4	3	5	6	5	6	4	6	3	4	4	2	5	2	4	5	3	2	4	5	4	5	4	4	5	4	5	5	5	3	2	3	1	4.06667
48M_270218	male	23	5	5	6	3	6	2	5	5	6	5	3	5	2	5	5	6	5	5	3	3	3	4	3	4	4	3	4	5	2	2	3	4	3	4	2	5	4	5	2	5	5	5	3	2	2	3.95556
49M_270218	male	28	6	2	3	2	5	2	2	2	6	5	2	5	4	2	2	3	6	5	6	1	3	3	2	1	4	2	5	6	3	5	7	5	1	3	2	5	4	4	4	3	4	4	2	4	2	3.53333
4M_070218	male	19	6	2	2	5	6	3	2	2	7	1	3	6	4	5	1	3	4	6	3	4	4	2	4	1	3	4	4	5	3	3	3	5	5	6	2	5	4	6	2	2	4	2	2	3	1	3.55556
54M_280218	male	25	6	2	5	5	7	2	2	5	7	5	2	6	3	4	5	7	6	5	5	4	5	3	6	3	5	5	6	7	3	6	6	7	3	3	3	6	6	3	4	6	4	5	5	2	1	4.57778
57M_020318	male	21	6	3	5	1	5	1	3	6	7	5	2	5	3	3	3	4	6	6	5	3	3	3	3	3	5	2	7	6	2	5	3	4	2	3	3	5	4	3	3	6	5	4	3	4	2	3.88889
58M_020318	male	23	5	2	4	4	6	4	5	4	7	6	3	5	3	3	2	6	2	6	1	6	5	1	5	6	3	1	6	5	6	3	5	4	3	2	5	6	6	5	2	6	6	2	3	5	3	4.17778
5M_070218	male	21	5	3	5	2	6	2	2	3	7	3	3	4	4	4	3	6	5	6	1	4	5	4	5	4	6	3	4	6	4	5	6	6	2	4	5	6	6	3	4	5	7	5	5	4	2	4.31111
60M_020318	male	24	6	3	4	4	5	4	3	3	7	5	2	5	5	4	3	3	5	7	3	4	5	3	4	2	3	3	6	5	3	4	4	5	4	6	4	6	4	5	4	5	4	2	3	4	1	4.08889
6M_070218	male	18	5	5	4	3	6	3	3	4	7	3	4	4	5	3	2	6	2	6	3	6	5	6	4	5	5	4	6	5	6	5	5	7	6	5	6	4	6	5	5	4	4	4	5	3	2	4.57778
7M_070218	male	28	6	4	5	6	6	2	4	5	3	5	4	4	5	6	3	3	7	7	3	6	5	2	5	3	4	4	5	7	2	6	7	5	4	5	6	1	5	7	4	5	6	4	4	2	2	4.53333
8M_080218	male	20	5	5	3	4	4	3	2	4	6	3	3	5	3	4	5	4	5	5	3	5	5	5	4	4	3	3	2	5	4	4	4	5	4	4	5	5	5	5	4	5	3	4	3	4	4	4.08889
9M_080218	male	21	3	4	5	3	6	3	2	5	5	5	3	7	3	3	3	6	5	5	2	5	3	2	5	1	4	1	3	7	2	6	6	3	4	2	2	6	6	2	4	5	4	5	2	5	3	3.91111

## Sheet: 360 rotations rating
ID	sex	Age	Balatt81_ROTATION	Balond96_ROTATION	Běljak94_ROTATION	Bormir82_ROTATION	Česdan78_ROTATION	Durmic90_ROTATION	Dusrad95_ROTATION	Dvodav92_ROTATION	Elijak78_ROTATION	Fajjan99_ROTATION	Hňukar88_ROTATION	Holvac92_ROTATION	Holzde94_ROTATION	Hořmic89_ROTATION	Hravoj97_ROTATION	Hudjan95_ROTATION	Jakkře91_ROTATION	Janbal79_ROTATION	Jankov90_ROTATION	Jurmar88_ROTATION	Knaada85_ROTATION	Kovjan85_ROTATION	Kuzmat95_ROTATION	Kvatom96_ROTATION	Ledzde83_ROTATION	Lehpet88_ROTATION	Lejtom94_ROTATION	Maljan91_ROTATION	Mibdav96_ROTATION	Miljiř90_ROTATION	Ondpet80_ROTATION	Peltom81_ROTATION	podjak84_ROTATION	Salpav84_ROTATION	Schvac86_ROTATION	Slojan94_ROTATION	Stanik99_ROTATION	Staond81_ROTATION	Svoale85_ROTATION	Šmímar96_ROTATION	Švajan84_ROTATION	Tanske91_ROTATION	Trlmar94_ROTATION	Vavit89_ROTATION	Zámdan92_ROTATION		Mean_formidabiliyt_rating
1F_041217	female	20	6	4	4	5	5	2	3	4	7	4	2	4	4	3	6	5	5	7	3	5	3	4	4	1	5	5	5	6	4	6	7	7	5	5	5	3	6	6	5	6	6	5	3	4	1		4.55556
2F_041217	female	27	7	3	4	5	5	1	6	5	7	3	5	6	4	2	5	6	5	7	4	3	6	2	6	4	5	5	5	3	3	3	7	7	3	6	5	4	4	6	3	7	7	5	3	5	2		4.64444
3F_041217	female	20	4	2	3	5	6	2	2	2	5	4	3	3	4	3	4	5	2	5	4	3	3	2	5	2	3	3	5	3	3	5	4	5	5	4	3	5	5	5	3	3	4	4	4	2	3		3.64444
4F_041217	female	29	4	4	4	4	5	3	5	5	5	4	5	4	5	5	5	5	5	5	4	5	3	5	4	4	5	5	5	4	5	5	5	6	4	5	5	5	4	5	5	5	4	4	4	3	3		4.51111
5F_041217	female	23	6	3	5	2	6	2	2	4	7	4	5	6	4	6	3	3	4	5	2	6	3	4	4	3	5	3	5	5	3	3	5	3	3	4	3	5	5	5	3	6	4	4	3	2	2		4
6F_041217	female	19	7	2	2	1	3	1	2	4	7	6	1	4	2	2	1	6	5	7	2	5	3	3	7	2	5	5	7	7	5	3	6	5	6	4	6	5	6	5	6	7	5	6	2	1	2		4.2
7F_041217	female	22	6	3	4	2	6	3	5	4	6	4	3	6	4	5	6	4	5	6	3	5	4	6	6	3	3	5	6	5	3	6	5	6	5	5	3	5	6	6	4	5	5	3	4	3	2		4.53333
8F_041217	female	22	6	3	6	5	3	2	4	6	3	2	2	3	5	5	5	3	6	5	6	4	5	1	2	2	3	6	5	2	5	2	1	6	4	4	4	7	2	3	1	6	4	2	4	3	1		3.75556
9F_041217	female	25	5	5	5	3	3	5	3	5	3	4	3	3	4	5	6	5	5	6	3	4	3	5	5	4	3	5	5	5	4	4	6	4	3	5	4	5	5	4	4	6	6	3	3	3	3		4.26667
10F_041217	female	22	7	2	7	3	5	1	2	1	7	6	3	7	6	6	6	4	3	7	1	5	1	4	6	3	3	3	2	7	2	6	5	6	5	5	7	1	2	6	3	5	4	2	6	4	3		4.22222
11F_051217	female	24	5	3	2	4	7	2	3	3	7	2	5	6	5	4	4	5	6	6	2	4	4	3	6	1	4	3	4	5	5	6	5	7	3	4	5	3	4	3	4	6	4	3	2	3	1		4.06667
12F_051217	female	22	6	3	5	5	7	3	6	6	6	3	4	6	5	4	5	6	7	6	3	2	2	3	7	3	4	5	6	6	3	7	6	6	5	2	1	5	2	7	5	6	5	5	4	1	2		4.57778
13F_051217	female	19	7	2	2	6	4	1	2	5	7	2	5	4	3	4	5	4	6	6	4	6	2	3	4	2	5	4	4	4	3	4	4	6	4	4	3	2	4	4	3	5	6	4	2	2	2		3.88889
14F_051217	female	19	4	2	4	3	6	3	1	5	6	1	4	6	2	4	4	6	3	4	1	3	3	2	5	2	3	3	3	4	4	3	5	6	2	4	4	4	6	5	3	5	6	4	2	5	3		3.73333
15F_051217	female	20	3	1	4	4	1	2	1	6	6	3	2	6	1	2	5	7	2	5	1	6	2	1	3	1	2	7	7	6	5	5	6	6	3	2	3	7	4	3	2	7	4	5	1	1	1		3.6
16F_051217	female	22	4	3	2	1	3	1	5	4	5	2	3	3	5	4	5	5	5	6	2	5	5	2	5	1	4	4	5	3	3	6	4	5	4	6	5	5	5	6	3	7	6	3	3	1	1		3.88889
17F_051217	female	19	6	3	4	5	5	3	3	6	7	4	3	6	4	2	3	6	6	5	1	5	3	5	5	4	2	5	5	4	4	5	5	4	5	6	5	5	3	6	2	3	6	5	5	6	1		4.35556
18F_051217	female	21	7	5	3	3	4	3	1	2	7	3	3	5	6	6	1	5	5	7	3	7	1	3	7	2	4	5	4	5	1	7	6	7	6	5	3	5	6	5	3	6	1	7	2	1	1		4.2
19F_051217	female	19	5	2	2	3	6	2	1	5	7	1	1	4	4	3	6	7	5	6	1	3	5	2	6	2	6	2	5	3	5	5	6	6	5	2	2	5	4	5	3	6	3	4	6	2	1		3.88889
20F_061217	female	19	1	2	2	2	1	2	6	5	7	3	2	2	6	6	3	5	5	7	3	5	2	7	6	2	7	6	6	6	5	6	6	6	1	2	6	3	5	6	4	7	7	4	5	1	3		4.31111
21F_061217	female	23	6	4	3	5	4	2	1	3	6	5	3	4	4	3	5	6	4	6	4	5	2	4	5	2	6	3	5	7	4	5	7	6	4	4	3	6	5	3	2	6	5	5	3	2	1		4.17778
22F_061217	female	20	4	2	4	3	5	3	2	5	7	3	2	5	3	2	2	6	5	7	2	4	5	3	6	2	3	3	6	5	2	6	6	6	4	4	2	6	2	5	1	6	4	4	5	1	2		3.88889
23F_061217	female	19	6	2	3	7	6	2	4	4	2	6	1	7	2	6	5	5	5	2	2	5	1	1	6	5	2	6	7	2	2	3	5	7	1	6	1	6	2	7	6	7	2	6	2	2	4		4.02222
24F_061217	female	25	5	2	2	1	5	1	1	4	7	3	3	2	4	3	5	5	7	6	3	2	1	2	7	2	1	3	5	7	1	5	6	7	3	1	4	4	6	3	2	7	1	4	3	2	2		3.55556
25F_061217	female	20	7	3	5	5	2	4	2	4	5	2	2	4	2	4	3	5	2	7	3	1	1	4	3	3	2	2	6	6	3	5	4	4	5	3	3	3	6	6	2	6	5	2	4	3	1		3.64444
26F_071217	female	24	6	3	3	4	7	1	2	3	7	2	4	2	4	6	5	5	5	7	2	4	5	3	7	1	2	7	5	6	3	5	5	4	3	4	4	4	5	5	2	6	4	5	2	1	2		4.04444
27F_071217	female	24	5	2	1	2	4	1	1	4	6	2	1	2	4	4	4	7	3	6	3	3	2	3	4	4	3	5	4	6	2	4	3	5	2	2	2	4	3	3	2	4	2	5	4	2	1		3.24444
28F_071217	female	21	4	2	6	3	7	3	2	3	4	4	4	6	5	3	6	7	7	6	3	5	2	2	5	6	3	5	4	5	5	6	4	6	4	5	5	5	7	7	6	7	7	5	4	2	3		4.66667
29F_071217	female	23	6	2	1	4	6	2	2	4	7	2	2	4	5	4	4	4	5	5	1	5	2	5	6	1	5	3	4	6	2	5	6	6	5	5	2	3	3	5	2	6	4	5	5	1	3		3.88889
30F_071217	female	38	6	3	5	4	5	2	4	4	7	2	3	5	2	3	2	6	6	7	3	3	3	4	3	2	6	4	6	6	2	3	7	7	3	6	3	4	5	7	2	6	6	3	3	5	1		4.2
31F_081217	female	21	5	4	3	3	4	3	4	4	5	3	4	5	4	3	3	3	5	3	5	4	5	5	4	4	6	3	3	5	4	4	4	4	5	6	4	3	4	6	5	6	5	3	7	3	5		4.22222
32F_081217	female	20	6	2	1	1	7	1	2	6	7	1	5	2	3	7	6	3	1	3	1	6	2	2	5	2	4	5	7	7	6	7	7	5	3	6	2	5	3	6	1	7	5	7	6	1	1		4.06667
33F_111217	female	26	5	2	3	4	4	3	2	4	6	4	3	4	5	4	5	3	6	6	3	5	3	2	5	2	5	5	5	7	4	5	5	6	4	4	2	5	3	3	3	6	4	4	5	3	2		4.06667
34F_111217	female	30	7	2	3	3	7	1	2	4	7	3	2	4	2	2	2	6	6	7	2	2	3	2	3	1	2	3	5	6	3	3	7	7	2	3	3	4	3	4	1	6	5	3	1	2	1		3.48889
35F_111217	female	27	5	3	4	5	5	2	2	5	6	4	6	6	3	4	5	4	5	6	3	5	4	5	6	3	6	4	6	5	2	5	6	6	4	3	6	4	3	6	2	7	5	4	4	2	3		4.42222
36F_121217	female	21	5	3	4	6	4	4	3	4	6	4	4	5	4	4	5	4	4	6	3	3	4	2	5	5	3	5	6	6	3	4	5	6	3	6	4	3	5	4	5	6	5	4	3	3	3		4.28889
37F_121217	female	19	5	2	5	5	5	4	3	5	5	6	4	5	3	4	1	4	5	5	2	3	2	3	3	5	3	3	5	5	5	5	4	6	5	5	4	4	5	4	4	5	2	5	2	3	3		4.02222
38F_121217	female	23	7	4	2	5	5	2	3	6	7	4	4	6	2	4	3	6	5	6	5	5	2	4	6	2	6	1	6	6	5	4	6	6	5	4	5	3	4	6	5	7	5	4	5	3	2		4.51111
39F_121217	female	18	4	3	4	3	5	2	2	3	6	3	2	6	5	5	3	4	5	5	3	6	2	2	5	3	3	3	5	6	2	5	5	5	3	4	2	4	3	6	4	6	3	4	3	2	4		3.84444
40F_131217	female	21	2	5	3	1	3	3	1	1	1	1	4	4	1	3	2	4	1	2	4	5	2	7	2	3	7	2	2	7	4	5	1	2	5	3	1	3	2	4	4	1	4	4	6	4	4		3.11111
41F_131217	female	21	5	3	4	3	5	2	2	5	6	4	3	5	4	5	5	5	4	5	2	2	3	3	5	3	5	4	3	4	3	5	5	5	3	4	5	5	4	4	3	6	4	5	3	3	3		3.97778
42F_131217	female	24	6	4	4	5	5	3	5	5	6	1	2	6	2	6	3	5	4	5	2	4	3	6	3	3	4	5	5	6	4	4	4	6	5	3	3	5	4	7	2	6	3	2	3	1	2		4.04444
43F_131217	female	20	5	4	3	4	3	3	3	4	6	4	4	3	5	4	4	5	4	6	3	4	4	5	6	3	5	5	5	6	5	5	5	5	4	3	5	5	4	5	4	4	5	4	4	3	3		4.28889
44F_141217	female	22	6	3	3	3	5	3	2	5	6	4	3	4	5	3	4	4	6	6	4	5	5	3	4	1	5	2	3	5	4	5	5	6	5	5	4	4	3	5	3	5	4	5	3	2	3		4.06667
45F_141217	female	23	5	3	4	4	6	3	4	6	6	4	2	5	6	4	5	6	6	4	3	4	3	4	4	3	4	4	5	6	4	5	3	6	3	2	3	4	5	4	3	6	3	5	4	2	3		4.17778
46F_141217	female	21	5	2	3	3	6	2	2	3	6	2	2	4	3	4	4	3	4	5	1	4	2	2	4	2	2	6	4	4	2	5	5	6	2	1	2	4	2	6	2	4	5	4	2	1	1		3.28889
47F_141217	female	22	6	2	3	4	6	2	4	4	7	1	3	6	5	2	6	6	5	6	5	5	2	3	6	1	4	4	5	4	2	7	7	7	3	3	5	6	5	5	4	7	4	5	4	1	2		4.31111
48F_141217	female	21	3	3	5	3	5	1	4	5	7	1	3	5	5	4	5	2	6	6	6	5	2	3	6	2	3	3	5	5	2	6	5	7	4	3	2	3	2	5	2	7	2	6	7	1	2		3.97778
1M_041217	male	22	3	2	6	5	6	2	5	5	6	4	3	4	2	4	5	6	5	4	1	4	2	2	6	5	3	3	6	6	3	5	5	6	2	3	3	5	2	5	3	6	5	4	4	2	3		4.02222
2M_041217	male	19	5	3	3	6	6	2	2	5	6	2	3	6	4	5	4	6	6	5	5	5	3	3	4	4	5	3	6	5	5	4	6	6	4	3	5	5	5	5	2	6	6	3	4	5	2		4.4
4M_041217	male	21	5	2	5	2	5	3	3	5	6	3	2	4	3	3	4	4	5	6	4	3	4	2	4	1	3	4	4	5	4	3	6	4	3	2	4	5	4	4	3	5	3	3	2	3	1		3.62222
3M_041217	male	26	6	3	4	3	7	2	1	2	3	2	2	5	2	3	2	4	3	4	5	3	5	3	5	1	3	4	6	4	6	7	5	5	4	3	2	3	2	6	5	7	7	6	5	1	1		3.82222
5M_041217	male	21	6	4	3	5	5	4	3	7	6	6	3	5	3	4	5	6	4	7	3	4	6	4	5	3	5	5	5	6	4	5	5	6	4	4	3	4	5	4	3	6	4	4	5	4	2		4.53333
6M_041217	male	19	6	2	2	3	4	2	5	6	5	3	2	7	2	6	3	5	2	7	2	4	6	2	5	2	2	2	4	5	6	5	5	6	3	3	3	4	2	4	3	7	4	4	3	1	2		3.8
7M_051217	male	22	7	3	3	5	5	2	1	3	7	5	6	5	6	4	5	5	6	7	2	6	2	2	3	1	2	4	5	6	3	3	6	7	5	5	5	6	3	4	4	6	5	4	4	1	1		4.22222
8M_051217	male	23	4	1	3	4	5	4	2	4	3	4	5	3	3	3	6	3	5	4	4	2	4	2	3	4	5	3	5	3	3	4	5	5	5	4	3	3	5	6	4	6	6	2	5	7	3		3.93333
9M_051217	male	25	6	4	6	2	6	3	3	5	6	5	2	5	2	4	5	6	6	6	4	4	2	2	6	6	4	5	6	6	3	5	5	6	5	4	3	7	5	5	2	6	6	5	5	3	4		4.57778
10M_051217	male	19	5	3	5	3	6	1	3	2	7	2	2	6	5	5	3	5	3	6	4	5	2	5	6	1	5	5	5	5	2	4	3	7	3	4	2	4	2	5	4	6	6	5	3	3	2		4
11M_051217	male	21	6	2	3	2	4	1	2	6	7	2	4	4	4	4	5	6	2	5	1	2	1	3	4	2	5	3	1	5	6	6	3	3	4	4	1	5	5	3	2	6	5	3	3	1	2		3.51111
12M_061217	male	19	6	3	5	3	6	2	3	6	5	3	6	6	4	5	6	5	6	6	2	5	4	3	4	4	4	3	6	6	5	6	6	6	2	4	2	6	4	6	3	6	6	6	5	2	3		4.55556
13M_061217	male	25	4	1	3	4	4	2	1	2	6	3	2	3	2	1	2	3	3	6	4	2	2	1	2	1	2	2	6	3	2	2	3	5	2	3	3	4	5	2	1	5	5	3	3	2	1		2.84444
14M_061217	male	25	6	2	5	3	5	2	3	2	7	2	4	5	5	5	3	5	5	6	4	6	4	3	5	1	3	3	5	3	4	5	7	4	2	4	7	6	2	6	5	5	7	2	3	3	1		4.11111
15M_061217	male	19	4	2	3	3	5	3	2	3	6	5	3	4	5	4	5	6	3	6	2	4	4	3	6	3	5	4	3	5	4	5	6	6	3	6	1	4	5	6	2	6	4	2	2	1	3		3.93333
16M_071217	male	23	5	3	5	6	6	5	6	4	6	5	3	5	6	4	5	6	5	6	5	5	5	3	5	2	3	4	5	6	4	6	6	7	2	5	3	5	6	5	2	6	5	6	5	3	2		4.71111
17M_071217	male	23	6	2	2	1	7	2	2	3	7	5	2	6	5	5	5	5	6	7	3	5	2	3	7	4	4	5	6	6	1	5	7	6	3	3	4	5	2	3	4	7	7	4	5	4	3		4.35556
18M_071217	male	29	4	5	3	2	3	3	3	5	4	3	5	4	2	6	5	3	3	3	1	5	2	3	1	2	4	2	2	6	4	5	2	3	6	3	1	5	4	4	3	5	2	6	4	1	5		3.48889
19M_081217	male	27	5	1	3	2	6	2	3	5	6	4	3	5	4	5	3	4	1	7	3	4	2	2	5	3	4	5	6	5	4	5	5	6	4	4	2	5	4	5	3	7	6	5	5	4	5		4.15556
20M_081217	male	23	6	4	4	3	3	1	1	6	7	3	3	4	5	5	6	6	3	7	1	5	2	3	5	1	5	4	6	6	2	6	5	5	3	4	1	5	3	6	3	7	6	7	5	2	2		4.15556
21M_111217	male	23	7	2	4	4	6	2	2	5	6	3	2	4	3	5	5	6	5	7	3	4	3	3	7	2	2	4	6	6	3	5	5	6	5	6	6	5	2	5	2	6	5	5	3	3	1		4.24444
22M_111217	male	25	5	4	2	4	4	4	3	4	6	3	4	5	3	3	3	6	5	6	2	6	3	5	5	3	3	4	2	6	3	5	5	6	4	4	3	3	5	4	4	5	5	4	6	3	3		4.11111
23M_111217	male	24	6	5	5	4	4	1	2	3	7	4	4	2	4	6	4	5	3	7	3	5	3	3	5	4	3	3	5	6	3	5	6	6	5	4	3	3	2	7	4	6	6	3	4	4	4		4.24444
24M_111217	male	22	6	3	3	4	5	6	3	5	5	1	4	5	2	5	4	6	3	4	5	5	3	2	5	3	6	4	4	6	4	4	5	7	4	4	6	3	4	4	5	7	7	4	3	3	2		4.28889
25M_111217	male	22	6	2	4	4	7	1	1	4	7	3	2	5	4	5	5	5	6	6	4	2	4	3	6	2	4	5	6	6	1	4	6	6	4	5	2	5	5	5	2	5	6	4	2	3	2		4.13333
26M_111217	male	19	5	4	4	4	6	3	4	4	7	5	4	6	3	6	6	6	5	6	6	5	4	5	6	5	5	4	3	6	6	6	7	7	5	6	4	5	5	5	3	6	3	6	4	3	2		4.88889
27M_111217	male	24	5	4	4	4	6	3	3	4	6	5	4	5	3	5	5	5	5	5	4	4	3	4	5	3	4	5	5	6	4	5	4	6	5	4	4	4	5	5	4	5	5	5	4	4	4		4.46667
28M_121217	male	19	3	1	3	3	7	1	2	2	6	4	2	2	2	2	5	4	3	4	3	2	2	1	4	1	3	3	5	4	2	4	4	6	3	3	1	5	3	3	2	3	3	3	2	3	3		3.04444
29M_121217	male	21	5	3	4	4	5	4	3	2	6	5	4	4	2	4	4	5	5	5	2	4	2	3	6	2	4	3	3	5	5	5	6	4	4	2	3	4	5	3	3	6	2	3	4	2	4		3.84444
30M_121217	male	23	6	2	2	6	6	2	3	4	7	3	2	3	1	2	2	5	6	6	2	4	2	3	6	2	6	5	5	5	3	5	6	6	5	2	1	4	5	5	1	6	3	5	3	2	2		3.82222
31M_121217	male	20	6	3	4	4	5	4	4	5	6	6	3	5	4	4	5	6	5	6	3	4	3	3	5	4	3	3	5	5	3	6	5	5	3	5	3	4	4	4	4	6	5	6	4	5	3		4.4
32M_121217	male	20	6	3	3	2	7	2	2	3	6	3	3	2	4	5	4	7	3	7	2	5	1	3	6	1	6	4	3	3	1	6	4	5	2	5	3	5	4	5	3	7	2	3	4	2	1		3.73333
33M_121217	male	19	7	2	3	5	6	2	5	3	6	3	5	1	1	2	2	6	5	7	4	4	3	5	6	2	5	3	2	5	3	4	7	7	2	2	4	1	6	5	5	7	2	4	4	1	1		3.88889
34M_131217	male	23	5	4	5	2	4	2	2	6	7	5	4	6	4	5	5	5	6	6	3	5	3	3	6	3	6	5	5	6	5	5	5	6	4	6	4	5	6	6	4	7	7	6	5	3	5		4.82222
35M_131217	male	26	6	3	4	6	7	3	4	4	6	5	4	5	4	3	5	5	5	7	3	3	2	3	5	5	3	3	5	5	5	4	6	5	3	4	4	5	5	5	5	6	4	5	3	3	2		4.37778
36M_131217	male	26	5	2	3	4	7	2	2	4	6	3	3	3	2	5	5	4	5	7	2	2	1	3	6	3	3	3	5	6	3	6	4	5	4	5	2	3	3	4	3	5	2	4	3	1	1		3.64444
37M_131217	male	19	3	2	4	2	6	2	3	4	5	3	1	4	2	5	5	6	3	6	4	3	4	3	6	5	6	5	4	7	3	7	3	5	4	3	2	6	6	5	3	6	5	5	4	2	2		4.08889
38M_141217	male	21	5	2	3	3	7	1	3	4	6	5	1	4	2	5	4	5	6	7	2	5	3	2	5	3	5	3	6	5	2	5	6	7	4	3	2	5	4	6	3	6	3	4	4	1	1		3.95556
39M_141217	male	20	3	4	4	3	4	2	6	2	5	1	2	5	4	2	2	4	2	5	3	5	2	2	2	2	3	3	3	6	4	6	4	6	4	4	3	2	2	4	4	3	5	3	3	4	3		3.44444
40M_141217	male	19	6	3	3	5	4	2	5	3	6	3	4	5	5	6	5	3	5	7	3	7	4	2	5	3	6	5	5	4	4	5	7	6	4	4	4	5	3	4	3	6	4	6	4	2	2		4.37778
41M_141217	male	20	5	2	3	3	4	1	2	4	7	2	1	5	1	4	3	6	7	5	2	5	2	3	3	1	5	2	4	7	2	6	6	7	4	3	3	3	4	6	2	6	4	5	4	2	1		3.71111
42M_141217	male	20	6	1	3	4	5	1	3	3	6	2	4	5	2	3	3	4	6	5	3	2	3	2	4	2	2	2	5	5	5	6	6	5	2	3	3	2	2	5	4	6	4	5	2	3	1		3.55556
43M_141217	male	21	5	2	2	1	5	6	4	4	6	3	2	3	3	3	3	4	6	7	2	5	3	2	4	2	4	3	5	4	5	3	7	5	4	4	5	4	2	3	3	4	4	7	3	3	2		3.8
44M_141217	male	22	6	3	4	3	6	2	5	3	7	6	2	5	5	5	3	5	5	5	4	3	4	2	7	2	3	5	5	6	2	6	6	6	3	2	3	6	4	5	4	7	5	5	2	3	1		4.24444
45M_141217	male	21	5	1	3	1	3	1	3	2	7	3	2	4	2	4	5	6	4	5	3	5	1	1	6	1	2	3	4	6	2	5	4	7	2	4	2	7	5	5	3	6	3	4	2	1	1		3.46667
46M_141217	male	20	7	2	5	4	3	2	3	6	7	3	4	6	3	4	5	5	7	6	5	5	1	5	6	3	4	4	7	5	4	6	6	7	4	3	4	6	3	6	4	6	6	5	5	2	2		4.57778
