# Supplementary material for: 360 Degrees of Facial Perception: Congruence in Perception of Frontal Portrait, Profile, and Rotation Photographs
Source: Front Psychol. 2018 Dec 7;9:2405. doi: 10.3389/fpsyg.2018.02405 (PMC6293201; doi:10.3389/fpsyg.2018.02405)
Supplement: Supplementary file 4 [file Table_4.XLSX]

## Sheet: 360 head rotations rating
ResponseId	Age	Sex	Height	Weight	Balatt81_360	Balond96_360	Běljak94_360	Bormir82_360	Česdan78_360	Durmic90_360	Dusrad95_360	Dvodav92_360	Elijak78_360	Fajjan99_360	Hňukar88_360	Holvac92_360	Holzde94_360	Hořmic89_360	Hravoj97_360	Hudjan95_360	Jakkře91_360	Janbal79_360	Jankov90_360	Jurmar88_360	Knaada85_360	Kovjan85_360	Kuzmat95_360	Kvatom96_360	Ledzde83_360	Lehpet88_360	Lejtom94_360	Maljan91_360	Mibdav96_360	Miljiř90_360	Ondpet80_360	Peltom81_360	podjak84_360	Salpav84_360	Schvac86_360	Slojan94_360	Stanik99_360	Staond81_360	Svoale85_360	Šmímar96_360	Švajan84_360	Tanske91_360	Trlmar94_360	Vavit89_360	Zámdan92_360
R_22kQJUhjeZwCEVl	39	female	170	83	2	4	4	3	3	4	3	3	1	5	5	6	2	5	3	4	4	3	3	4	2	6	2	4	5	3	2	6	5	5	3	3	5	3	2	5	4	3	4	4	3	5	4	4	5
R_2cdtUPdoLDXQF0m	39	female	164	75	2	4	4	1	3	2	3	3	3	4	2	4	1	4	5	4	2	4	1	4	2	3	2	1	3	3	2	5	4	3	2	2	2	2	2	5	2	3	1	3	2	3	3	2	3
R_30wSrvLLrE1uho5	20	female	168	85	1	5	2	3	1	3	3	4	1	1	3	2	2	3	3	2	2	2	2	3	1	2	1	3	4	3	1	3	2	2	1	2	3	2	1	4	2	3	4	3	1	4	5	2	2
R_WqA3ovmuwdM2XBL	34	female	173	76	2	4	2	1	1	1	1	2	2	1	1	2	2	2	2	2	1	3	1	3	1	2	2	1	3	3	1	6	2	2	1	2	3	4	1	3	2	3	3	2	3	3	3	1	2
R_vjghIXrYGEoIAWB	33	female	164	73	3	5	4	4	2	4	3	4	3	3	5	6	5	4	3	5	3	2	4	4	3	4	4	3	4	4	5	3	4	3	2	3	4	4	4	5	5	4	4	4	5	4	5	4	4
R_8rnJup98XToz4t3	28	female	168	65	3	4	3	2	2	4	2	3	4	2	6	3	3	4	2	4	2	2	2	4	2	4	1	3	4	3	1	6	3	3	2	2	4	4	2	3	3	3	3	3	4	3	5	2	3
R_2Wx8O9ZaQ5muhBc	36	female	167	60	3	4	3	3	3	3	3	6	4	4	4	4	3	3	3	5	2	2	2	4	3	4	2	3	6	3	2	5	3	4	3	2	5	5	2	4	4	3	4	4	4	4	3	2	3
R_3ekxGmnTSWppotE	36	female	166	56	4	3	2	3	2	2	2	3	2	3	3	2	2	3	4	5	3	3	2	5	2	4	2	2	4	4	2	5	3	3	2	3	4	3	2	4	2	3	2	3	2	4	3	3	2
R_25Z5FAfJSmtR1YW	23	female	158	70	4	6	3	3	3	4	3	3	2	3	4	4	3	4	5	3	3	3	3	4	1	5	2	4	5	4	3	4	5	4	2	3	5	2	3	3	4	4	5	3	3	3	4	2	4
R_3MzIlq3SlQjgzqw	36	female	165	90	5	4	2	3	3	3	1	4	6	2	2	4	2	3	4	4	3	4	3	4	2	4	4	1	3	3	4	6	4	3	4	5	4	3	1	4	5	3	3	3	4	3	2	2	2
R_BR41GkSYIXMnrt7	40	female	178	71	5	4	3	3	3	5	2	4	6	4	3	4	2	3	3	3	2	3	2	4	3	4	4	2	3	4	2	4	4	3	2	2	5	3	1	4	3	4	2	4	3	3	5	3	4
R_27KgW4Ob9gg9cGN	28	female	160	53	2	2	1	2	1	1	1	1	1	2	1	1	1	1	1	4	1	1	1	2	1	2	2	1	1	1	1	3	2	1	1	2	3	1	2	3	4	1	1	2	1	3	3	1	3
R_3Mh6N1n5a7yxYL8	30	female	173	80	2	2	3	2	1	3	2	4	5	3	5	4	2	4	3	6	2	3	2	4	2	4	3	3	5	3	2	7	2	3	2	4	5	2	1	6	4	3	3	5	5	5	2	2	5
R_2CCeXmHmp7TS1pK	37	female	160	58	3	2	2	2	3	3	2	2	4	3	2	4	3	3	4	4	3	5	2	3	2	3	4	3	2	4	1	4	2	3	2	3	3	2	2	3	3	2	2	2	4	2	3	1	2
R_1IuA6UVWkI0n8vv	25	female	169	79	3	4	3	3	3	4	3	3	3	3	5	4	4	3	4	3	3	3	3	3	3	4	3	3	5	3	3	5	4	3	3	3	4	4	2	4	4	3	3	3	3	4	4	3	4
R_pavAzAnAkiMn4OJ	30	female	171	62	2	6	1	1	1	4	2	3	1	1	1	2	1	1	2	2	1	1	3	1	1	2	1	1	2	1	1	2	3	5	1	1	3	2	1	1	1	2	1	1	1	1	3	4	3
R_2CHz8ytuXNSF4sP	33	female			2	3	3	2	2	3	2	3	2	2	3	2	2	3	2	2	2	3	2	2	2	2	2	2	2	3	2	3	2	2	2	2	3	2	1	4	2	3	2	3	2	3	2	2	2
R_2CjhGpvsMEP2yiq	40	female	165	77	5	5	3	3	1	3	2	3	2	5	5	4	2	5	3	2	2	4	5	4	1	5	3	3	4	1	1	6	5	3	1	1	3	1	1	4	1	1	1	2	3	2	4	1	3
R_3hgeoNTJJNrLn9M	31	female	175	52	3	4	1	1	2	2	1	4	3	2	3	2	1	3	2	1	2	3	1	5	1	2	1	1	1	1	1	2	1	2	1	1	4	1	1	4	1	3	2	1	1	3	1	1	2
R_OHTzwYGHaKxLoOd	31	female	156	60	2	4	2	2	2	2	2	3	2	2	3	2	5	2	3	4	2	2	3	3	2	3	2	5	4	3	2	5	2	2	2	2	2	2	1	4	3	2	2	3	2	2	4	3	3
R_2CfTJ2SJcbukf9P	23	female	175	66	1	1	2	1	1	1	1	4	4	2	1	1	2	7	4	6	1	5	1	6	1	2	1	1	5	2	1	7	1	3	1	1	3	3	1	5	1	5	1	2	4	4	1	1	2
R_6G1PnMxYqzWq6dP	28	female	167	58	4	4	2	1	3	2	1	1	4	2	4	5	3	4	2	5	2	4	1	6	2	4	2	3	5	1	1	6	2	5	4	3	5	5	2	1	4	4	3	2	5	4	3	2	1
R_25yzRcxpbs7s2IK	30	female	170	72	3	5	3	3	3	3	3	4	5	3	4	4	4	3	4	5	3	4	3	4	4	5	3	3	5	3	3	5	4	5	3	4	5	5	3	5	4	4	4	4	4	4	4	4	4
R_3JDx0sLl7YLz2wF	19	female	176	61	3	4	3	1	2	3	1	7	4	2	6	3	2	4	2	3	2	2	1	3	1	3	2	2	5	2	2	4	4	4	2	2	3	2	1	3	3	4	4	5	3	4	2	1	3
R_3smi0r5JXf5hztq	25	female	171	79	1	6	3	1	2	3	3	5	3	4	5	4	4	4	1	2	1	2	5	4	2	7	2	3	7	4	1	4	4	1	2	2	4	2	1	2	3	6	5	2	4	4	5	5	2
R_OMShqwram13BQ4N	30	female	167	64	3	6	4	4	2	5	5	5	2	4	6	6	3	5	2	3	3	3	3	5	3	6	3	3	4	3	4	5	4	6	4	3	6	2	2	4	6	4	6	4	3	5	6	5	5
R_3HQ1crmjp8s4rPX	30	female	164	58	1	3	3	1	1	2	2	6	1	2	4	2	1	1	1	2	1	2	1	2	1	2	1	1	1	3	2	2	2	2	1	1	1	1	1	5	1	1	2	1	1	6	2	1	3
R_1mw69IAY9HhHq4K	22	female	168	47	4	5	2	1	1	1	2	6	5	2	1	4	2	4	3	7	2	6	4	2	1	3	5	3	3	1	2	7	3	5	2	1	4	1	1	2	2	1	1	2	3	3	5	1	1
R_1LhewXLSdjLRhOX	24	female	175	73	2	4	3	2	1	5	2	6	4	2	6	6	2	5	1	6	1	3	4	4	2	5	1	4	3	5	2	6	4	3	1	4	3	1	2	3	2	3	5	2	6	3	5	2	1
R_Rq9yLB1Cqs5iQo1	28	female	160	52	1	4	2	1	2	3	2	5	3	2	6	4	1	2	2	2	2	1	1	3	2	2	1	2	4	2	3	3	2	2	1	2	4	1	2	3	3	2	4	3	2	4	6	2	2
R_1M6fJmFcbCJnwgX	28	female	162	80	3	5	2	3	3	4	4	4	4	2	6	3	5	3	4	6	2	3	3	5	1	5	2	3	7	2	4	7	6	3	3	5	4	6	1	4	5	2	2	3	3	4	4	5	6
R_Y5OX7L8FAsHVy81	24	female	175	73	2	2	2	1	1	1	1	1	1	1	3	3	1	3	1	3	1	1	1	2	1	2	1	2	6	1	1	3	2	2	1	1	5	1	1	3	2	1	4	2	1	4	3	2	1
R_OqTYhiuLYhgMcyl	28	female	158	65	3	5	5	2	3	2	2	5	5	3	5	5	4	3	3	4	3	4	3	6	1	4	3	2	4	4	3	5	4	5	2	1	5	2	2	6	5	3	4	3	1	4	3	4	2
R_1HhQuLt9n1fGMXa	20	female	172	62	3	2	1	1	1	1	1	4	3	2	3	1	1	2	3	5	1	1	1	1	1	3	1	2	1	2	1	5	2	2	1	5	3	1	1	3	4	2	1	5	1	5	5	1	1
R_2BrZLyZWOxfmfqn	19	female	162	52	3	4	4	3	3	4	3	4	4	5	4	4	3	5	4	3	3	3	3	4	2	5	4	4	6	4	3	4	5	5	3	4	5	4	3	4	4	5	3	4	4	5	5	3	4
R_3eYS8xJfOWB4xRn	30	female	166	62	3	1	1	1	1	1	2	4	2	2	1	4	1	1	4	4	1	4	1	2	1	3	2	1	4	2	1	4	2	2	1	2	3	3	1	4	4	1	1	1	1	2	1	3	3
R_3KCvCcYcTlmuz1v	25	female	172	69	2	6	2	1	2	2	3	5	3	3	4	3	2	1	4	3	2	1	3	4	1	5	3	5	4	6	3	6	5	4	2	3	5	3	1	5	5	3	2	3	1	6	2	1	5
R_1pRxbLxdOISoHO4	26	female	162	54	1	5	4	2	2	2	2	4	1	6	3	4	3	4	3	3	2	2	2	4	2	5	2	4	3	4	3	3	4	6	2	2	4	2	2	5	4	3	1	5	2	6	4	2	3
R_spcJJHU1m6fCnoR	25	female	175	66	3	2	3	2	3	2	2	5	4	4	4	4	2	2	2	4	3	3	4	2	2	2	3	4	4	2	2	4	2	3	2	2	4	3	2	3	2	2	2	2	2	3	2	2	3
R_2rOZsZlNWDPTu7y	46	female	170		1	5	2	2	4	3	3	3	2	1	5	2	2	4	2	4	1	1	3	6	1	5	5	1	7	2	1	2	4	3	5	6	5	5	1	3	2	2	3	3	1	4	5	3	2
R_1PbLOtrgK6REJBE	27	female	158	47	2	3	3	2	2	2	2	4	3	2	3	3	4	4	1	4	2	1	2	4	1	6	2	3	5	4	2	5	3	2	2	4	3	2	1	3	3	5	3	3	2	2	1	2	2
R_32L39DaNmF1CtEW	19	female	170	90	4	5	6	1	3	2	2	5	5	2	6	5	1	4	4	3	1	1	2	2	2	6	1	4	6	2	4	7	3	2	3	2	6	3	1	5	4	2	2	4	2	6	7	1	2
R_2WMC3h591Qw8z6T	29	female	161	54	4	3	3	2	5	3	3	4	4	3	2	5	2	3	4	3	2	5	2	5	3	4	3	5	5	5	3	5	3	3	2	3	6	5	3	5	3	5	3	5	3	5	5	2	3
R_Ox9lbOeiogr6ChH	40	female	160	56	2	6	4	3	4	1	3	6	4	5	3	3	1	5	3	7	1	4	3	3	2	4	2	6	4	6	2	7	3	5	1	5	5	2	1	6	5	1	1	4	1	4	6	3	6
R_33kTgfDuuSLrOmG	24	female	173	64	3	4	3	2	2	2	3	4	4	2	5	4	4	3	4	5	2	3	2	4	2	4	3	3	6	3	2	3	3	3	2	4	5	3	2	3	4	4	4	2	4	4	2	2	3
R_9GK8LKYDQlRTFpT	23	female	171	85	3	5	4	2	2	2	2	4	2	3	4	5	3	4	3	4	3	2	2	3	1	5	3	1	3	5	4	6	4	2	2	2	5	2	2	6	5	3	3	5	2	6	4	4	3
R_29oCErsWa2qb31i	39	female	175	60	2	3	2	2	2	2	1	2	3	3	4	3	2	3	3	2	2	1	1	3	1	2	1	2	3	3	2	3	2	3	2	2	4	2	1	2	3	3	2	2	3	2	3	2	2
R_BOZ93bGBgWbK7YZ	18	female	162	58	2	4	3	1	2	2	2	3	5	4	5	4	2	4	2	6	3	2	2	3	2	4	3	3	4	4	3	5	3	5	2	3	5	2	2	5	4	4	2	4	3	4	3	2	4
R_sHUEcBtOYSwpA1r	24	female	156	45	2	4	3	3	1	3	2	5	2	1	6	6	2	4	3	3	1	2	2	5	2	5	2	5	4	3	1	6	4	2	1	6	6	2	3	4	4	4	2	5	6	3	4	1	3
R_3qlnBSgU38WSury	24	female	167	58	2	5	3	2	3	3	2	3	2	3	3	4	2	3	3	4	2	2	3	3	2	3	2	4	2	3	2	4	3	3	2	2	4	2	2	5	5	2	4	2	2	2	5	2	3
R_214J4d3gJIzqGXk	21	female	173	60	2	4	4	3	2	2	2	4	3	4	5	2	2	4	3	4	3	2	3	4	3	5	2	3	4	3	2	4	2	4	2	4	4	3	2	4	4	2	4	3	3	3	4	2	4
R_3rPaGpKopo0u10d	38	female	173	93	1	5	2	1	1	3	1	3	2	2	2	3	1	4	4	4	1	2	2	4	1	5	3	4	4	3	1	6	3	5	1	1	4	1	1	3	2	1	2	2	1	3	5	2	2
R_2VRcvsCSEztdZrA	27	female	186	78	3	4	3	2	3	4	3	4	2	3	3	3	3	3	3	4	3	2	3	4	2	3	3	3	4	3	3	3	4	2	3	2	3	3	2	4	3	3	2	3	2	3	5	3	3
R_1H0gQKVsBIp2xwm	20	female	162	50	1	1	2	1	1	1	1	3	1	3	1	1	1	2	2	1	1	1	1	2	1	1	1	1	1	1	1	1	2	2	1	1	1	1	1	2	1	3	1	2	2	1	3	2	3
R_6riJLlz1093wl69	23	female	169	59	3	4	3	3	3	4	3	4	4	3	3	4	3	4	3	3	3	3	3	4	3	3	3	3	3	3	3	4	6	3	3	3	4	4	3	3	3	3	3	3	4	3	4	3	3
R_2lvri63CjecVkWd	32	female	168	88	1	2	3	2	1	2	1	4	2	3	3	5	3	1	4	3	1	1	1	2	1	3	3	2	4	4	1	4	3	2	1	2	4	3	1	5	5	2	2	2	1	3	2	2	5
R_2yjAd7j841eSPuM	21	female	160	53	4	3	2	2	1	2	2	5	4	2	4	1	4	3	3	3	2	2	4	3	1	5	3	2	5	4	2	7	5	3	1	3	5	1	1	5	3	2	3	4	1	2	4	2	6
R_eJvXfJtocJPwtCF	24	female	165	70	3	3	3	1	1	1	1	2	3	1	2	1	2	3	1	3	1	4	1	2	1	5	1	1	4	1	1	2	3	3	1	3	1	2	1	3	4	4	1	1	1	2	1	1	2
R_11ZOpJR8BlOBfNW	23	female	172	68	4	7	3	2	2	2	2	5	3	3	6	5	2	2	4	6	2	2	3	4	1	5	1	4	3	3	4	6	5	6	1	4	6	5	1	3	2	2	2	4	2	7	5	1	6
R_1O1z5CY9SMXhVXb	23	female	165	51	2	5	4	2	3	5	2	4	2	4	5	4	1	3	3	5	2	2	2	3	2	2	3	5	2	5	2	5	4	5	1	2	3	2	2	4	3	2	3	2	2	6	6	2	5
R_2tEhpDc28nhDhlD	19	female	163	49	5	5	4	2	3	3	4	5	5	5	5	5	1	4	4	7	1	4	2	4	4	4	3	4	2	4	4	6	5	5	2	2	6	3	3	5	6	5	2	5	4	5	5	4	5
R_qWNOKXlQWi98YRb	24	female	161	51	1	4	2	1	1	1	1	3	3	1	1	2	2	4	1	3	2	1	1	3	1	2	1	2	4	2	1	3	2	2	1	1	2	3	1	3	2	2	1	2	5	4	2	1	1
R_3nVp2lGlcc3eTx8	40	female	165	70	1	4	2	1	2	2	1	2	2	3	3	2	2	3	3	5	2	2	2	4	2	5	2	2	3	2	2	6	3	2	3	3	6	2	1	3	4	2	2	3	2	2	3	1	4
R_DOBEf8lgEKeBfWx	31	female	169	54	3	5	2	2	4	6	3	5	2	5	5	3	1	2	2	7	1	3	3	4	1	5	4	3	7	5	1	6	3	6	1	2	6	4	1	7	5	5	2	2	1	4	4	2	5
R_3QQ54iobBOLs4GN	22	female	166	63	1	5	3	1	1	2	1	6	2	3	5	5	2	5	4	1	1	1	2	1	1	5	2	1	5	6	2	3	5	4	1	1	5	5	1	6	3	2	5	3	2	5	6	4	2
R_3Mu0qNYwpRNQWp7	25	female	170	85	2	5	4	3	3	2	2	4	2	3	4	3	3	3	3	6	2	2	2	5	2	5	3	4	3	3	3	5	4	3	2	5	6	3	3	5	5	3	3	3	2	3	5	3	3
R_3MRNXth3AaY0Zgx	24	female	170	90	3	3	2	1	2	2	1	2	2	4	4	3	1	2	3	5	1	1	2	1	1	3	4	6	2	3	1	3	4	2	1	1	2	2	1	5	5	2	3	4	2	2	2	1	2
R_2s7TQs8KfEstQpI	26	female	163	74	1	2	3	1	1	1	1	2	5	1	5	1	1	5	2	5	1	1	1	4	1	6	1	1	1	3	1	5	3	3	3	2	5	3	1	5	4	3	1	1	1	2	1	1	1
R_2t36qGaAdwqBL5h	29	female	155	75	1	3	2	1	1	1	1	5	1	2	4	2	1	2	1	1	1	1	1	3	1	3	1	1	2	2	1	1	2	3	2	1	2	1	1	2	1	3	2	2	1	3	3	2	1
R_2Bqx2t5dmDlk8Ma	27	female	182	73	2	6	5	3	3	3	3	5	3	4	4	5	3	5	4	3	4	3	4	5	2	5	4	4	4	3	3	4	6	4	3	2	5	4	2	4	2	5	4	4	2	5	3	4	4
R_1dlVIreLWKFZrOO	25	female	183	86	5	5	3	2	3	3	2	5	5	5	1	5	2	3	4	2	3	3	3	4	1	5	5	1	4	4	3	3	2	4	3	1	6	4	3	1	4	4	3	4	1	2	6	3	4
R_1H2JmEu01J6xVKy	35	female	162	72	4	4	2	2	3	5	3	5	3	4	6	6	4	4	4	6	4	3	3	6	3	5	4	5	4	5	2	6	4	4	3	6	6	4	3	4	5	4	3	4	3	5	5	2	5
R_2Po5Qxbhl1ojF8v	37	female	169	71	3	3	3	4	3	4	3	3	3	4	4	5	2	3	4	5	2	2	3	3	2	4	3	2	4	3	3	3	4	5	2	2	4	3	3	5	5	2	3	4	2	5	5	3	5
R_3GdnY1kpncbyOKg	21	female	173	61	2	6	3	1	3	2	1	2	4	1	6	4	3	2	2	5	1	5	2	2	1	6	1	2	2	2	1	6	3	2	2	1	3	3	1	3	4	3	1	4	2	2	3	2	3
R_1JDCQaiNHEhkYFR	34	female	172	65	2	2	2	1	2	1	1	1	1	2	2	2	1	1	2	2	1	1	2	3	2	1	1	1	2	2	1	4	3	1	1	2	3	2	1	4	1	2	1	1	1	2	3	1	2
R_TtpjrFWEFkfOiwV	30	female	167	60	3	5	2	1	1	3	2	2	3	1	6	5	1	3	3	1	2	2	2	4	3	6	4	2	3	6	2	5	3	3	3	5	4	2	1	3	4	5	3	3	3	6	5	2	2
R_2uVXH9GgfOw142y	27	female	165	56	4	4	4	2	5	4	3	5	2	4	6	6	3	4	3	4	3	4	3	6	3	2	3	4	5	2	3	5	4	6	4	3	4	5	2	5	4	4	2	3	2	6	3	4	4
R_2uPboNxAyZ9KKzh	40	female	164	93	3	2	1	1	2	3	1	1	3	1	2	1	1	2	2	2	1	1	2	3	1	2	1	1	2	3	1	4	4	2	1	1	2	1	1	2	1	3	1	1	1	3	1	1	3
R_ermeGOp7s9w0Xxn	29	female	170	62	2	3	4	3	2	2	3	7	4	4	6	6	3	5	4	5	2	3	2	4	2	5	3	5	6	6	4	5	5	6	2	4	6	2	1	5	5	5	5	6	3	5	7	3	5
R_3komMORIk9MyIig	23	female	175	66	1	5	2	1	3	3	1	5	2	2	6	2	1	4	2	2	1	1	2	3	1	5	2	3	3	4	4	2	6	5	2	1	4	3	2	4	2	2	4	3	1	5	3	2	5
R_1gchRlCEYbKGH3o	28	female	164	110	2	7	1	5	3	3	1	1	2	2	2	2	1	3	2	2	1	2	3	5	1	3	3	1	4	3	2	4	4	2	1	1	5	2	3	3	3	3	2	4	1	5	3	2	1
R_e5J6w1dbOmdwzw5	21	female	165	54	2	4	4	2	2	3	2	5	3	5	5	5	2	3	2	5	2	3	3	3	2	4	3	2	3	3	2	4	4	4	1	4	3	3	2	5	4	3	2	5	2	3	6	2	4
R_RsgoNZa7ySGUkkp	39	female	170	65	4	2	2	2	2	1	1	3	3	1	4	3	2	3	3	3	1	4	1	2	1	2	3	1	3	2	2	5	3	2	1	6	5	3	2	4	4	3	2	3	1	3	5	1	3
R_bBFo0v9ADrjvnH3	26	female	160	47	2	4	2	1	1	1	2	1	2	2	2	6	2	3	3	2	1	3	2	3	1	2	2	1	5	4	4	6	3	2	1	3	5	2	1	5	2	5	1	4	2	4	5	1	5
R_1eOTlMNOYkqHatj	25	female	159	67	1	5	1	1	1	1	1	7	5	5	3	2	1	3	1	5	1	1	1	4	1	5	1	1	5	5	1	5	2	3	1	1	2	2	1	6	5	1	2	5	2	5	5	2	5
R_2WGtibNlRXXTmO4	39	female	153	67	5	4	2	1	3	5	3	4	4	3	3	5	2	2	3	5	2	2	3	1	3	4	4	1	4	3	3	6	5	4	1	3	6	4	3	5	6	2	2	3	2	4	5	4	2
R_269ClKiIo1xh8Ln	39	female	178	72	1	6	2	1	1	4	3	2	1	7	4	5	1	6	5	4	2	1	1	2	1	2	1	1	4	3	1	6	6	4	1	3	5	1	1	6	5	2	1	3	1	4	2	2	5
R_exv6ZjaZhhN7jvr	29	female	160	55	1	2	2	1	1	1	1	3	2	1	2	1	1	2	2	4	1	1	1	2	1	1	1	1	3	3	2	2	2	3	1	2	2	3	1	1	1	2	1	4	1	1	3	1	3
R_vqTZGfgATm6GggN	32	female	166	57	2	2	1	2	3	3	2	4	3	2	4	4	2	2	3	4	1	1	2	2	2	2	2	2	4	2	2	3	4	4	1	2	4	3	2	3	4	2	2	2	2	3	4	2	4
R_2XbaES3PgGERz22	26	female	168	60	3	4	2	2	2	2	2	4	5	3	4	4	2	3	2	4	2	3	2	3	2	4	2	3	5	2	2	5	2	3	2	2	6	4	2	3	3	4	2	2	5	6	6	3	3
R_ZmjyA8CFmReYA1P	26	female	175	60	4	4	3	2	3	3	3	6	2	4	5	6	2	5	2	3	3	2	2	3	4	5	3	4	6	2	3	2	4	4	2	2	6	3	2	4	3	4	5	4	2	4	5	3	5
R_1EYZeEVjIrEpQ1j	26	female	155	45	2	5	4	2	2	3	2	2	1	1	5	3	4	3	2	4	1	3	3	1	1	4	3	2	5	4	4	5	4	5	1	1	5	4	1	4	5	3	3	2	2	4	7	3	4
R_2s0jgdYvZYNxcSa	37	female	170	72	5	4	2	2	3	2	2	3	3	4	3	4	3	3	3	5	2	4	3	3	2	3	2	2	3	3	3	3	3	4	3	4	4	2	3	3	4	4	2	3	2	3	3	1	3
R_2wuGDbj4PSLh91m	22	female	164	60	2	3	2	3	2	3	2	3	1	2	3	3	2	2	3	3	1	3	2	3	1	3	2	2	2	3	2	3	3	3	1	2	2	2	1	4	3	2	2	3	1	3	3	1	4
R_23f88DQw04DL9GN	28	female	159	53	1	7	3	1	1	2	1	5	4	4	5	3	4	3	3	3	1	1	1	3	1	3	2	2	4	3	2	5	3	3	1	2	6	3	1	1	4	5	4	1	3	5	2	2	4
R_2aPLATjzMd5kghQ	28	female	168	63	1	3	1	1	1	3	1	1	1	1	3	1	1	1	1	2	1	1	1	2	1	2	1	2	3	1	1	2	2	1	1	1	3	3	1	1	2	1	1	1	1	1	1	2	2
R_1oiQ8IWSlYUBWB7	25	female	163	55	3	5	3	2	2	4	2	2	4	2	5	4	2	5	2	3	2	3	2	3	2	5	2	2	3	3	2	4	2	4	2	2	4	4	2	2	4	2	2	2	3	3	2	2	3
R_zd3oiVlsrI91eyB	26	female	158	75	3	6	3	3	4	3	2	4	2	4	5	5	3	4	4	5	2	2	3	4	2	5	3	3	5	3	2	6	4	4	2	2	5	4	2	3	3	4	3	4	2	3	4	3	4
R_RlhQwGXxifd7mud	24	female	176	69	4	6	4	4	4	4	4	4	3	5	3	4	3	4	3	6	3	3	3	4	2	4	3	4	5	3	4	5	6	4	3	5	6	4	2	3	4	4	3	3	4	4	5	4	5
R_28UNuVhh5yhudUx	40	female	163	57	1	4	1	1	1	1	1	1	2	4	4	5	2	4	2	2	1	1	1	4	1	1	1	3	3	1	1	3	2	1	1	1	3	1	1	1	2	1	2	4	2	2	1	1	1
R_3gZYUxiyI0k1EXp	29	female	173	65	5	5	4	4	3	4	4	4	6	4	5	5	4	4	5	6	3	3	4	4	4	5	4	5	5	5	4	5	5	4	4	5	6	4	5	5	6	4	4	4	3	4	5	4	5
R_1mKq1TwZAAuansZ	28	female	164	58	2	6	4	3	3	3	1	2	4	4	5	2	4	4	4	6	2	3	2	2	2	4	2	5	5	3	2	5	3	3	2	4	4	4	2	3	6	4	1	4	1	4	2	1	4
R_82Icj6GkgD21Ja9	39	female	168	53	2	3	3	2	3	3	2	2	1	3	1	3	1	3	2	2	2	3	2	3	2	3	2	3	1	2	2	3	3	2	2	2	4	3	2	3	1	3	2	3	1	4	2	3	3
R_2TRHzVmL0pQ9v9E	31	female	168	115	2	6	5	3	4	5	4	7	2	5	6	5	2	5	4	5	4	3	6	4	1	7	6	4	5	7	3	3	5	7	2	5	7	3	2	6	7	5	6	3	2	7	7	3	5
R_1mlcMycBDp6nPd5	23	female	171	54	3	6	3	2	1	2	2	4	4	3	5	5	2	5	3	2	2	2	2	3	1	6	2	2	3	6	2	5	3	3	2	4	4	4	1	6	2	5	2	2	1	6	5	2	4
R_117NiyBPzx9lQSK	19	female	159	59	1	4	1	1	1	1	1	2	1	1	5	2	3	1	1	1	1	1	1	1	1	2	1	1	2	1	1	1	2	2	1	1	2	2	1	2	1	1	3	1	2	2	4	2	2
R_2rGrhD7znIQrWq5	30	female	165	55	1	6	3	2	2	4	1	5	2	4	5	4	3	4	3	2	2	1	4	3	1	3	2	4	3	3	2	2	3	2	1	1	6	3	3	3	3	2	3	3	3	4	5	3	4
R_1gGCEyBhw3r444f	36	female	163	55	2	5	4	3	1	3	2	5	3	2	5	4	3	4	3	5	3	2	2	4	2	5	2	2	4	4	2	4	3	3	1	4	5	3	3	4	3	4	2	3	4	3	5	2	4
R_3emqSc5a27s54M9	33	female	173	88	2	4	3	2	2	3	3	3	3	2	2	4	1	3	3	3	1	2	2	3	3	3	2	2	3	3	2	3	3	3	1	2	4	2	2	3	3	3	3	2	2	3	4	2	3
R_yBKvLqJItP9F0WJ	19	female	175	81	3	5	3	3	2	4	2	5	5	4	3	3	3	5	4	5	4	3	2	4	3	5	3	4	4	4	3	5	4	4	3	3	5	3	3	5	4	4	5	4	3	4	4	2	5
R_3n71yAQMmXTH2x9	33	female	173	68	1	3	1	1	1	1	1	1	1	1	1	1	1	1	1	1	1	1	1	1	1	2	1	1	2	1	1	2	1	1	1	2	1	1	1	1	1	1	2	1	1	1	1	1	1
R_r9dh110s7D2cFgZ	40	female	153	53	3	6	5	4	2	5	4	7	2	3	3	4	3	4	2	6	2	1	5	4	3	2	3	1	2	2	2	5	5	4	1	1	6	3	2	3	5	2	1	2	5	2	3	5	2
R_1lsLiu5LMlND53k	32	female	168	67	1	1	1	2	1	2	1	1	2	1	2	1	2	1	2	4	1	3	1	2	1	2	1	1	4	2	1	3	1	2	1	2	7	5	1	2	2	1	2	2	2	1	2	2	1
R_VJXXi5mczGMXMZP	26	female	174	72	1	2	2	1	1	1	1	2	3	1	3	1	3	1	2	5	1	1	1	2	1	2	1	1	3	1	1	5	1	2	1	3	4	1	1	3	2	2	2	1	2	3	1	1	1
R_24GbeE0AXMMIVvH	29	female	164	59	3	4	3	1	3	2	1	4	1	3	3	5	2	6	3	2	2	3	2	3	1	4	2	3	3	3	2	4	6	3	4	1	2	2	1	5	5	5	3	1	4	3	4	4	3
R_uetpCoQ34hEKYVP	23	male	181	63	1	2	2	1	1	2	1	2	1	1	3	1	2	4	1	2	1	1	1	2	2	2	1	3	3	2	2	2	1	2	1	1	2	1	2	2	1	1	4	2	1	3	3	2	1
R_2B9H2ijTJA94RNv	29	male	180	74	5	2	2	1	1	2	2	5	1	2	2	1	1	1	1	1	1	1	1	2	1	3	1	1	1	2	2	4	4	1	1	2	4	2	1	4	1	2	2	2	2	2	3	1	2
R_C7ggU02fofPbuH7	33	male	183	91	3	4	4	3	3	3	3	3	3	3	3	3	4	3	2	3	3	3	3	5	2	3	3	3	4	3	3	4	4	3	4	2	4	3	2	4	3	3	3	3	2	3	3	2	2
R_3qZHvSD6uXFTXxa	40	male	177	76	2	3	3	3	2	2	3	5	1	3	2	4	1	1	1	2	1	3	4	2	1	3	3	1	4	2	3	5	3	4	1	3	4	1	1	2	4	3	3	5	1	4	4	1	2
R_3Gj5Z1LB2i7DsSC	26	male	190	85	3	5	3	3	3	3	4	6	5	4	5	5	5	5	4	5	4	4	3	4	2	4	3	3	5	5	4	5	4	5	2	4	4	3	2	4	4	6	4	5	3	5	6	2	5
R_WdK9A4pW6Y15nS9	43	male	175	106	5	6	3	3	3	4	3	2	5	3	5	5	2	5	4	4	2	4	5	3	4	5	3	2	3	3	3	4	5	3	3	4	5	3	2	5	5	3	5	6	2	4	3	2	4
R_2zl5GxC7ELdTygD	26	male	180	70	3	5	3	3	3	4	4	6	3	3	1	4	2	4	2	6	2	3	3	4	2	4	3	3	5	4	3	6	2	5	4	2	4	4	1	4	5	2	2	4	3	3	2	4	1
R_21gPYGo0c1i7IBj	23	male	180	70	4	5	4	3	4	5	3	6	4	3	4	3	3	3	3	4	3	3	3	5	3	4	2	3	4	3	3	4	5	5	2	2	5	4	3	3	3	4	3	4	6	4	6	3	4
R_1g2D6AtFwi3mFXd	37	male	189	91	2	3	2	2	2	2	2	4	3	3	4	4	2	2	3	3	2	3	1	3	2	3	3	2	3	2	2	4	3	3	2	4	3	2	2	4	4	2	2	3	2	4	2	2	1
R_3fpHH4it2G2DBwy	25	male	176	87	3	3	4	3	2	4	2	5	5	4	3	5	2	5	3	5	2	1	4	4	1	4	3	3	6	4	4	5	2	4	3	3	4	3	2	3	4	5	3	5	6	3	4	2	3
R_23TTEmWLUdHEITe	34	male	179	72	3	6	5	3	2	2	2	4	2	1	2	4	3	3	2	3	2	3	2	4	2	3	3	3	4	2	1	4	3	4	3	2	4	4	1	3	4	4	4	2	3	3	2	3	1
R_24zJn36VujTWPj0	38	male	184	105	1	2	2	2	1	2	2	5	1	4	4	2	1	2	4	2	1	2	2	2	1	3	4	2	5	2	2	4	4	2	1	1	4	4	1	4	3	2	1	4	3	4	4	4	4
R_3mahv8fLMnpzQ2F	43	male	172	85	4	4	2	3	4	3	3	4	3	3	3	3	3	3	3	3	2	2	2	4	2	3	3	2	3	3	2	3	5	4	2	3	4	2	2	4	4	3	2	2	2	4	4	3	5
R_115zHhf9phIGjBi	34	male	190	80	1	5	3	2	1	2	1	4	3	2	3	4	4	4	3	3	2	1	2	3	1	5	2	2	4	4	2	5	2	4	2	4	3	3	2	3	4	3	2	2	1	2	3	2	5
R_2pQUzy9IuCIkFQU	27	male	185	72	2	3	1	2	1	4	1	2	4	2	5	2	2	3	2	5	1	4	4	4	1	4	1	2	5	3	2	4	4	3	1	5	5	4	3	2	4	3	2	1	5	2	3	1	3
R_3PH3bSBATPq9LcN	28	male	187	87	1	1	2	1	2	1	1	2	2	3	2	1	1	2	2	3	1	2	1	2	1	2	1	2	4	3	1	3	3	1	1	2	3	1	1	3	4	2	2	2	3	3	3	1	3
R_4UT7PI0mv4YEaLn	38	male	167	75	3	2	3	4	4	2	3	2	5	3	2	7	1	1	2	6	2	5	3	2	2	2	3	1	2	3	2	3	2	2	2	3	5	2	3	3	7	2	2	3	2	4	5	2	3
R_2VPTDyHfqcoQxHT	36	male	189	78	1	6	3	2	2	3	5	5	4	2	6	3	3	3	2	6	1	1	5	5	1	6	2	4	6	1	2	5	6	5	2	4	6	6	2	2	3	6	3	2	3	5	2	4	4
R_1C1F7NrYXWQoSaZ	31	male	186	97	1	6	1	1	3	3	2	7	7	6	1	5	2	3	5	1	6	2	1	1	1	5	3	1	4	5	2	2	5	3	3	5	6	5	1	6	5	5	4	5	6	5	7	1	6
R_1fme1Guk1p7swHk	24	male	187	82	2	6	3	3	2	3	3	3	5	5	4	5	4	4	4	4	2	2	3	5	2	5	3	4	2	2	3	5	4	4	1	4	4	5	4	6	5	5	4	4	2	6	6	3	4
R_2Qs7ZDLvj6wFXEB	29	male	168	68	1	6	3	2	1	2	2	2	1	2	3	2	1	4	4	3	2	1	4	3	1	5	2	5	6	5	2	1	3	2	3	1	6	1	1	5	2	5	4	5	3	4	3	3	4
R_1FticsLzqYaX1wu	29	male	194	87	4	4	3	3	2	3	3	4	4	3	3	4	3	4	3	4	3	4	3	5	2	3	2	3	4	3	3	5	3	3	3	3	3	3	3	4	4	4	3	3	2	4	3	2	3
R_1rDHoBu5Hu9S5ow	28	male	201	82	1	1	1	1	1	1	1	2	4	1	3	1	1	1	1	1	1	1	1	1	1	3	1	1	2	1	1	3	1	1	1	1	2	1	1	3	2	1	1	1	1	2	1	1	3
R_32LSVLVrPLSbrIq	28	male	177	90	1	5	3	2	1	3	2	2	1	1	3	4	2	5	2	1	1	1	2	3	1	4	1	2	2	1	1	4	3	3	1	1	5	2	2	1	3	2	3	2	1	4	3	2	3
R_5uSOwrIfYrcPwn7	20	male	183	73	1	3	3	2	2	2	3	5	5	4	5	6	1	2	2	7	2	4	3	6	1	4	3	1	3	4	1	7	2	3	1	4	6	5	1	4	4	5	3	2	4	1	5	1	3
R_OiKU3Ci5QS2iSpH	25	male	190	90	2	3	3	2	2	2	2	2	3	2	3	3	2	3	2	5	2	3	2	3	3	3	2	2	3	2	4	5	3	4	3	4	4	4	4	2	3	3	2	4	3	4	4	3	3
R_2B4izjzITNVb13g	33	male	187	98	6	5	5	5	2	5	5	6	6	4	5	3	2	4	4	6	5	2	6	5	3	5	4	5	5	3	4	6	5	6	6	4	7	3	1	6	4	2	4	5	3	3	7	4	5
R_3HLHB6dhrgK7cXa	23	male	190	80	3	4	2	3	3	3	2	4	4	2	4	4	3	4	3	4	3	3	2	5	3	5	2	2	5	3	2	4	3	4	3	4	5	3	3	3	4	4	3	4	4	4	4	2	2
R_3NULKUCE4L4ByBh	35	male	190	90	1	4	1	1	2	3	1	2	4	1	3	2	2	1	1	3	1	2	2	3	1	3	1	1	4	3	1	3	3	3	1	1	3	1	1	3	2	3	2	3	2	2	2	1	2
R_1gkbOmuEZR8hG0R	24	male	185	87	3	5	3	2	3	3	2	4	4	3	5	3	1	5	3	3	2	2	2	3	2	5	3	5	3	4	3	3	4	4	1	1	4	4	2	5	2	4	4	3	3	3	5	2	4
R_1GUiJsXGjga3Wyl	29	male	191	75	2	2	1	1	1	2	1	3	2	2	2	3	1	2	2	2	1	2	1	4	1	3	1	1	4	1	1	4	3	3	2	2	2	2	1	2	1	2	2	2	1	3	2	2	3
R_U9GokfHGcLUwM49	23	male	179	77	4	5	5	2	4	4	3	4	4	3	3	5	3	5	4	5	3	4	4	5	3	5	4	3	6	5	3	5	5	5	3	3	5	4	2	3	4	4	4	3	4	3	5	3	4
R_1C2ZAutuzc5gUok	31	male	180	68	5	5	5	3	5	4	3	5	4	4	6	3	3	6	4	4	3	4	3	4	4	6	3	3	3	5	3	4	3	3	3	3	5	4	3	5	6	4	6	3	6	5	3	3	5
R_1UeOPKMao9bQYDf	28	male	183	109	5	5	3	3	5	3	2	5	2	3	5	4	3	3	3	5	4	3	4	5	2	3	4	2	6	3	3	5	5	5	3	4	5	3	3	4	5	5	3	5	2	4	5	4	4
R_Zn2jVMEKWHbAx0J	28	male	180	90	1	2	1	1	1	1	2	1	1	1	1	1	1	1	2	1	1	1	1	2	1	3	1	1	2	1	1	2	1	1	1	1	1	1	1	1	2	1	1	1	1	1	1	1	1
					2.5	4.06667	2.72667	2.05333	2.18667	2.68667	2.12	3.72	2.98	2.82	3.68667	3.5	2.23333	3.25333	2.77333	3.71333	1.95333	2.41333	2.35333	3.38	1.73333	3.75333	2.35333	2.55333	3.76667	3.03333	2.17333	4.27333	3.36667	3.28667	1.92667	2.61333	4.17333	2.78	1.74	3.69333	3.42667	3.03333	2.64667	3	2.47333	3.57333	3.69333	2.26667	3.2
[truncated: 5 more columns]

## Sheet: Portraits rating
ResponseId	Age	Sex	Height	Weight	Balatt81_PORTRAIT	Balond96_PORTRAIT	Běljak94_PORTRAIT	Bormir82_PORTRAIT	Česdan78_PORTRAIT	Durmic90_PORTRAIT	Dusrad95_PORTRAIT	Dvodav92_PORTRAIT	Elijak78_PORTRAIT	Fajjan99_PORTRAIT	Hňukar88_PORTRAIT	Holvac92_PORTRAIT	Holzde94_PORTRAIT	Hořmic89_PORTRAIT	Hravoj97_PORTRAIT	Hudjan95_PORTRAIT	jakkře91_PORTRAIT	janbal79_PORTRAIT	Jankov90_PORTRAIT	Jurmar88_PORTRAIT	Knaada85_PORTRAIT	Kovjan85_PORTRAIT	Kuzmat95_PORTRAIT	Kvatom96_PORTRAIT	Ledzde83_PORTRAIT	Lehpet88_PORTRAIT	Lejtom94_PORTRAIT	Maljan91_PORTRAIT	Mibdav96_PORTRAIT	Miljiř90_PORTRAIT	Ondpet80_PORTRAIT	Peltom81_PORTRAIT	Podjak84_PORTRAIT	Salpav84_PORTRAIT	Schvac86_PORTRAIT	Slojan94_PORTRAIT	stanik99_PORTRAIT	Staond81_PORTRAIT	Svoale85_PORTRAIT	Šmimar96_PORTRAIT	Švajak84_PORTRAIT	Tanske91_PORTRAIT	Trlmar94_PORTRAIT	Vavit89_PORTRAIT	Zámdan92_PORTRAIT
R_2R4cMuo3y10prwZ	22	male	184	93	2	5	2	3	1	3	2	5	1	2	3	4	2	4	2	4	2	3	5	6	3	2	1	2	4	3	2	4	2	4	1	3	4	1	1	4	4	4	3	4	1	3	5	1	1
R_10rezIlqAg3jwuc	28	male	175	67	2	4	3	2	2	2	2	4	2	3	1	2	3	4	2	4	2	1	2	4	1	5	4	2	4	3	1	3	5	4	1	1	2	1	3	2	3	2	2	1	1	3	6	3	3
R_z8f84zJeRP115GV	19	male	185	61	1	2	1	3	1	3	3	2	1	5	1	1	1	2	3	5	1	2	2	2	1	3	2	2	5	2	1	5	2	5	2	2	3	3	1	2	2	4	1	4	1	1	4	1	5
R_1eK0CSeVqO61mEn	24	male	178	76	3	3	3	1	2	2	3	2	2	2	5	2	3	5	2	5	2	3	2	5	1	3	5	4	3	1	1	5	6	5	1	2	4	1	1	1	1	1	1	1	1	1	6	2	3
R_31H429FyOtpOA8F	41	male	181	75	3	4	5	2	2	3	2	3	3	3	3	3	2	5	5	4	3	4	3	4	2	1	2	2	3	3	3	4	2	3	2	3	2	1	2	2	2	3	2	2	3	4	2	2	3
R_2uWdoZLC2erbUgR	29	male	182	99	4	2	2	2	3	2	1	6	4	2	3	5	3	3	2	5	3	4	2	3	1	5	2	2	2	2	2	5	2	3	1	3	1	2	1	2	2	2	1	3	2	2	2	1	3
R_22JiR5dwNivs8J0	32	male			2	4	2	1	1	3	4	3	3	1	5	5	1	4	3	4	1	2	2	5	1	6	3	2	7	2	3	7	3	5	2	5	4	4	1	6	4	3	4	5	2	5	5	6	2
R_CjD3pokvyKOJnoZ	39	male	170	77	1	4	2	1	1	1	1	1	1	2	1	2	4	2	2	2	2	2	5	3	1	4	1	3	4	4	2	4	4	2	1	2	4	3	1	3	3	3	2	2	1	4	2	3	4
R_pGXW6WbNEBDeO2Z	37	male	181	73	3	4	2	2	1	3	2	6	3	2	3	2	2	3	3	5	3	2	3	5	1	4	3	3	3	2	4	5	4	4	1	2	3	3	1	2	4	4	2	2	2	5	2	3	5
R_1mVnWt5VkC5KJUO	24	male	171	100	3	5	3	3	3	4	2	4	4	4	4	6	3	3	3	3	4	3	4	5	2	3	3	3	4	3	2	5	3	2	3	4	4	5	2	2	3	2	5	2	2	4	5	3	3
R_3R2ccVCrNFP9piw	23	male	185	76	1	3	2	2	2	3	3	1	1	3	1	5	2	4	2	2	1	1	2	3	3	4	3	2	3	2	3	5	4	3	2	4	3	4	1	3	3	3	2	3	2	2	4	2	3
R_2nH5qALDhE4gpDb	29	male	173	66	2	5	3	5	2	6	2	2	2	3	7	4	5	3	2	6	3	1	6	4	1	5	2	3	4	3	1	3	4	5	1	2	3	4	1	3	1	1	1	4	3	3	3	2	2
R_27s4Sv4tJon5rAj	26	male	193	96	1	3	2	2	1	1	2	5	4	2	2	4	1	3	1	4	1	3	2	4	3	3	5	3	4	4	3	5	4	4	3	4	4	5	3	4	5	4	4	4	3	4	4	3	4
R_2ziPabp5JFQ5J5W	40	male	174	111	1	3	1	3	2	1	1	1	2	2	4	2	4	6	1	4	1	2	2	5	1	2	2	4	1	1	2	5	2	1	1	2	1	1	6	5	3	1	1	6	1	2	6	2	4
R_1PXo8KPWaecDRM7	30	male	177	74	4	4	4	3	3	4	3	4	2	3	5	4	2	3	3	3	3	3	3	4	2	4	3	3	4	4	2	4	4	4	2	3	5	4	2	4	4	3	2	3	2	4	6	2	5
R_27UatbCt9Km6WSI	33	male	179	95	2	5	3	1	2	4	3	3	1	3	5	2	1	2	3	4	2	3	2	5	1	2	1	2	2	1	1	3	4	2	2	4	5	2	2	3	3	3	2	3	2	2	2	1	2
R_2Spnmb6T8wYbqQS	32	male	187	101	3	4	4	2	1	3	4	2	3	2	4	4	4	4	2	5	1	1	3	4	1	4	1	3	4	2	1	4	4	4	1	1	4	4	1	2	6	2	2	2	1	3	6	1	4
R_8DhlV4rc5v5V3e9	33	male	188	110	2	5	3	4	1	3	2	5	2	3	3	4	2	3	4	5	2	2	2	4	1	5	2	3	6	3	3	5	3	3	2	3	4	2	2	2	3	3	3	2	3	3	2	2	3
R_2Qt8xyDUxBHoGB5	22	male	182	70	3	5	4	2	2	3	3	4	3	4	4	3	3	3	4	4	3	4	4	4	1	2	1	2	3	1	2	6	2	2	1	1	2	2	1	3	2	1	2	3	1	3	5	1	1
R_3rIq8MlMN2hxW34	38	male	180	90	4	3	2	2	1	2	2	2	3	3	3	3	3	2	3	3	2	4	3	3	2	5	2	4	5	4	3	6	5	4	2	4	5	4	3	6	5	4	3	4	4	4	4	2	5
R_3sois1hy0rn4o1F	40	male	192	104	2	3	2	2	3	3	1	4	2	2	2	2	1	2	2	2	1	2	3	2	4	3	2	3	3	4	2	4	6	4	2	3	5	5	2	2	3	4	3	2	6	3	2	2	4
R_2Blpo3oCXGGL7xe	35	male	191	94	3	4	3	2	5	4	2	4	5	3	1	3	2	4	2	4	3	3	3	4	1	3	2	1	5	3	1	4	2	3	1	2	4	1	1	3	1	2	1	3	1	1	5	1	3
R_3r0QznsabWbso3j	18	male	185	84	2	6	5	2	2	3	4	4	3	5	4	5	4	6	3	3	3	1	5	4	1	5	1	1	4	4	4	5	2	2	1	4	5	2	2	5	4	2	3	5	1	3	2	1	2
R_2t9TlBP4PXurZRp	22	male	177	74	4	4	3	3	2	3	1	4	3	2	5	4	3	4	5	5	2	4	2	5	2	5	2	3	5	2	2	4	4	4	1	1	4	2	1	4	4	2	2	3	2	4	5	2	1
R_2TN2WhjHUr9P1Fw	39	male	195	105	1	1	1	1	1	1	1	1	1	1	1	1	1	1	1	1	1	1	1	1	1	5	3	3	3	3	3	4	5	4	2	4	3	3	3	3	4	4	3	2	2	3	3	2	4
R_2rPJQU7fB3EyhFV	20	male	185	61	4	3	2	2	2	2	2	5	4	3	2	3	2	5	3	3	3	2	2	3	2	3	3	3	3	3	2	5	3	3	1	2	4	4	3	4	5	4	5	3	3	4	6	3	4
R_1K73Yosd0mF3GSK	36	male	168	75	2	4	3	1	2	2	3	4	3	3	5	3	1	4	2	4	2	3	3	3	3	5	3	4	5	4	5	5	5	5	3	5	5	5	3	5	5	5	4	4	4	5	5	4	5
R_3UbJeVnl2p5GQrD	37	male	182	87	1	3	1	1	1	2	2	1	1	1	1	2	1	1	2	3	1	1	1	2	2	5	2	1	5	2	3	5	2	6	2	4	5	2	3	6	3	2	4	5	5	3	6	1	2
R_cOMqrdXuEWh1YI1	33	male	185	85	3	3	1	1	1	1	1	3	2	1	3	2	1	3	2	2	1	1	1	1	1	4	2	4	2	4	1	5	5	6	3	2	5	4	1	3	5	5	4	4	1	3	3	1	2
R_22YaViJHwq0BNSp	25	male	179	76	5	4	4	2	1	4	3	2	6	6	5	5	4	6	2	5	3	4	2	6	2	4	2	2	4	4	2	6	3	3	2	4	3	5	2	2	4	3	3	2	2	2	3	2	2
R_302yW1dK9dYAJ2W	28	female	171	51	3	1	2	2	1	4	1	3	1	1	4	2	2	3	2	3	1	2	1	1	1	2	1	1	2	1	2	5	1	4	1	2	1	1	1	1	1	2	1	2	1	2	1	1	1
R_2gVDYWTmz18t6p3	32	female	164	55	2	2	2	1	2	2	1	5	3	1	2	1	2	1	2	5	1	1	1	1	2	5	1	3	5	4	1	5	5	5	1	1	5	3	1	5	2	4	2	3	2	2	5	1	2
R_2B3bsUZVglvAfmo	36	female	178	110	1	4	1	2	2	2	1	4	2	5	3	4	1	2	2	2	3	1	3	4	1	2	1	1	2	1	1	2	1	2	1	1	2	1	1	1	1	2	1	1	2	1	1	1	1
R_szFNhywMxjzl83v	30	female	168	84	4	4	3	1	1	1	1	3	1	2	5	6	1	2	1	5	1	1	1	5	2	4	3	2	4	4	3	4	4	5	2	3	3	2	2	4	3	3	4	3	3	3	4	1	4
R_BYEbNExU4n7LrZn	31	female	161	56	1	3	2	2	1	2	2	2	1	3	2	2	1	2	2	5	3	2	2	4	1	2	2	2	3	2	2	6	5	3	2	4	3	2	1	5	3	2	4	4	1	4	4	2	3
R_2xJMxNT5ZuYUeTw	21	female	153	43	4	4	2	2	1	2	2	2	2	2	2	4	1	1	2	4	2	2	2	2	1	4	1	2	2	1	1	2	1	3	1	2	3	4	1	3	2	2	1	2	2	1	3	2	2
R_a02F38vNOTxDKrD	32	female	168	84	2	3	4	2	2	2	3	3	2	3	4	3	1	3	2	4	5	2	3	3	1	3	1	2	5	2	1	3	4	5	1	3	3	2	1	4	5	4	4	5	2	4	2	1	4
R_10BEIPKYfEdjgWc	24	female	173	78	2	4	1	4	2	4	3	5	2	2	5	3	3	3	3	4	2	1	4	4	1	5	3	3	6	4	2	6	3	3	1	3	4	2	1	3	6	4	3	2	3	3	3	2	5
R_3qJ3PvIEKcDNZeE	35	female	163	63	3	3	2	2	2	3	2	2	2	3	2	4	2	4	3	5	2	5	4	4	2	3	2	2	4	3	2	4	3	2	1	3	5	2	1	3	3	4	1	2	2	3	4	2	4
R_3kcXCGcAWhXVWC4	34	female	176	65	3	4	3	1	2	4	2	3	2	2	4	3	1	3	3	4	1	2	2	5	1	3	1	2	4	2	1	3	2	3	1	2	3	2	1	3	3	3	2	2	2	2	3	1	2
R_11hjiIzFhL4IlC8	23	female	176	75	3	5	3	4	4	4	4	5	4	5	5	4	3	4	3	5	3	3	4	5	2	3	1	3	4	3	1	2	3	1	1	2	4	4	2	4	4	2	4	3	2	3	4	3	3
R_1kSrs9uC8s3SB4D	30	female	172	67	2	4	3	2	2	3	3	5	2	4	3	4	3	3	4	4	3	2	3	4	1	4	3	4	3	4	2	5	3	4	2	1	4	3	2	5	6	4	3	4	2	4	2	4	2
R_3Kx6B7e7H9xXOyB	31	female	178	67	2	3	3	2	1	3	2	3	1	3	2	2	2	2	2	4	2	2	1	3	2	4	3	4	5	3	2	4	2	2	2	2	3	3	2	3	4	4	3	3	4	4	2	2	3
R_3iUbVG0xMw2qRiT	28	female	173	65	1	5	4	2	1	1	1	2	1	2	1	2	1	2	4	6	1	2	1	4	2	4	2	2	5	3	2	6	4	3	2	2	4	5	2	3	4	4	2	2	4	3	2	2	2
R_2wypEjTDCmK9jaa	22	female	164	53	2	2	1	1	1	1	1	3	2	2	1	3	2	2	1	3	1	1	2	2	1	5	4	2	4	4	3	7	5	4	2	1	3	5	1	3	4	3	4	3	3	4	5	4	3
R_yIOCm1ppzKC6rOF	27	female	165	72	3	4	4	4	2	5	3	5	4	3	4	5	3	5	4	6	3	3	3	4	2	3	3	3	4	3	2	5	3	3	1	3	4	4	2	3	3	4	3	4	3	4	3	3	2
R_2Cwtaf1gN43hgVj	31	female	167	58	2	6	5	3	1	4	2	6	2	1	3	3	3	4	3	2	2	2	3	4	3	4	3	4	3	5	5	3	4	3	2	1	4	3	1	4	2	3	4	1	4	5	7	5	3
R_3QQ6DqBNitVo2dr	27	female	160	62	2	3	2	1	1	2	1	3	4	2	2	5	1	3	2	2	1	1	1	3	3	3	3	4	3	4	1	5	3	4	2	5	4	2	1	2	3	4	4	2	6	4	2	5	2
R_3kHUEfApf8vXUL0	28	female	168	56	2	4	2	1	1	2	1	2	3	2	5	2	1	3	2	4	1	1	1	2	1	4	2	4	3	1	2	3	3	2	2	2	4	3	2	2	5	4	2	3	4	2	4	2	2
R_23VRnQJEh19FqjU	28	female	178	68	3	3	3	1	3	3	2	4	3	4	6	3	2	3	3	5	2	1	2	3	1	2	1	2	4	3	1	5	4	1	3	2	3	4	1	4	3	1	2	2	3	3	3	2	5
R_OoJvdeewbOvkfGF	33	female	164	67	5	4	2	3	2	3	2	4	3	5	4	5	1	3	4	6	3	3	2	4	1	2	3	2	2	2	2	3	3	2	1	2	3	2	2	2	3	2	2	2	1	2	3	2	2
R_20VbDa1aQeAvyjG	25	female	163	52	5	5	4	4	3	4	3	5	4	5	5	5	3	5	5	6	4	4	4	4	2	2	2	2	2	3	2	2	3	2	2	2	2	2	1	2	3	2	2	2	2	2	2	2	2
R_2AMcRWcf2SxG14X	28	female	177	62	2	6	2	2	1	4	2	3	3	2	2	2	3	2	2	6	2	2	2	3	6	7	1	5	7	1	5	4	5	6	2	2	4	4	5	6	6	3	3	1	7	4	5	3	4
R_2U0dPPlppfrC8Jb	26	female	175	66	2	4	2	2	2	4	2	4	3	3	6	6	4	5	2	5	3	4	3	5	1	6	3	4	5	2	1	5	2	5	3	4	4	5	1	3	4	4	3	1	3	4	6	2	3
R_udFh5umYff8ozxT	28	female	158	50	1	1	1	1	1	1	1	2	1	1	2	1	1	2	1	1	1	1	1	2	1	4	1	2	5	2	1	4	6	4	2	1	2	2	1	3	4	2	2	1	4	2	4	2	4
R_xFN51Ru8f72V8t3	32	female	182	76	2	6	4	2	2	5	3	3	4	4	5	3	3	4	2	2	2	2	2	4	3	6	3	2	4	4	4	6	4	4	4	4	5	5	1	4	4	4	3	4	4	4	4	2	4
R_5gKIwgg1yhGQ9m9	21	female	178	70	1	3	1	1	1	1	1	4	1	2	2	2	1	1	1	3	1	1	1	2	3	6	1	2	3	5	3	5	3	3	1	3	5	3	1	5	4	2	6	2	1	4	4	2	3
R_1nMF5x1bWRgdzpx	29	female	174	70	2	3	4	3	1	2	1	4	1	2	2	2	1	4	1	6	2	2	2	3	2	5	3	4	4	2	1	2	3	2	1	4	3	4	2	2	2	2	2	2	2	2	6	1	2
R_1DBZEWN8Stq5unD	25	female	182	75	2	5	4	2	3	3	2	3	4	4	3	3	2	4	2	6	2	2	1	3	1	4	3	1	4	1	1	5	2	4	1	4	3	4	1	4	2	4	3	5	4	2	3	2	1
R_31bzprV6VCsuMVD	36	female	173	52	2	3	2	1	2	2	2	3	1	3	5	4	2	3	2	5	2	4	2	3	1	6	1	4	3	5	2	5	6	4	1	1	3	3	2	4	1	5	4	2	3	4	4	4	3
R_3Gm6keMI8J7Tuo0	33	female	166	62	1	5	2	1	1	2	1	2	1	2	1	2	2	4	2	3	1	1	2	2	1	7	1	3	7	3	2	4	5	2	1	4	4	1	1	1	2	4	3	3	4	3	1	2	4
R_5upQfTkNsOQT8ad	26	female	172	52	2	3	2	3	2	3	2	2	2	2	4	2	2	3	3	3	1	1	2	2	1	2	2	1	3	2	2	5	3	3	1	3	3	2	1	2	2	2	2	2	2	1	4	2	2
R_2BwCyfMSwCdIB4A	27	female	170	68	3	3	3	2	2	2	2	4	3	4	3	5	1	2	2	4	5	3	3	3	1	2	3	2	3	2	1	4	3	3	1	3	2	2	2	4	3	2	1	2	1	4	5	2	2
R_1LBBpbbfJyHwzhi	29	female	177	57	3	4	2	3	1	2	2	3	2	4	2	2	2	3	2	5	2	2	2	4	3	2	4	2	5	7	5	7	4	4	2	5	7	4	1	4	5	5	4	2	2	2	7	2	4
R_2aCZQaNCIiQkTIp	25	female	168	54	3	6	2	2	2	3	2	4	2	3	2	6	5	5	2	4	3	2	2	3	1	6	2	2	4	4	1	6	4	3	1	3	4	5	1	2	5	2	2	2	1	3	2	2	5
R_3lRkdZGM2TPEnbR	27	female	174	68	4	3	4	2	3	2	2	2	3	2	2	5	2	3	4	4	3	3	2	3	1	4	1	3	4	4	2	4	3	3	1	3	5	4	2	3	4	2	3	2	3	2	2	2	4
R_d6jT8hfyfKKeZB7	20	female	154	50	3	6	2	1	1	3	2	5	2	2	5	2	2	5	1	4	2	1	3	4	1	5	1	3	4	2	4	5	4	3	1	3	2	2	1	4	2	3	4	1	2	2	6	5	4
R_24o4yDaVNejsPt4	36	female	176	76	4	5	3	3	3	3	2	2	3	2	3	2	2	4	2	6	2	2	3	5	1	4	1	1	7	2	1	5	3	2	3	3	3	3	1	4	5	2	2	2	3	3	3	2	4
R_PHGfk0mV8kxPkiZ	32	female	170	89	2	3	1	2	2	1	1	2	3	3	3	4	3	1	4	3	1	4	2	3	1	4	2	3	2	2	2	5	1	3	1	1	4	2	1	5	1	3	4	4	3	4	5	6	5
R_3r1XlZ15R8qhVKc	35	female	162	56	2	3	2	1	2	2	2	2	2	2	2	2	2	2	2	3	1	2	2	2	1	5	1	1	1	3	2	3	1	4	1	1	3	1	1	2	1	2	1	1	1	1	4	1	1
R_2YlCbflMRNAsYOD	25	female	175	60	2	3	3	2	2	2	2	2	2	2	3	2	2	2	2	6	2	2	2	4	3	3	2	2	5	3	2	3	2	4	2	4	3	5	2	2	2	3	3	1	5	2	3	4	1
R_1rcuZiByF1wFunr	22	female	168		3	4	3	3	2	3	3	3	2	3	5	4	1	3	3	6	2	2	2	2	2	3	3	3	6	5	2	5	3	7	2	3	5	3	2	5	5	5	5	4	1	6	6	2	5
R_cVmRtxiTXQiC3M5	36	female	162	56	1	4	4	2	1	4	3	5	1	4	4	2	2	4	2	3	2	1	4	2	2	3	3	2	5	1	1	4	4	3	1	2	3	2	1	2	2	3	2	2	1	2	2	2	3
R_DMK6vmcA6P2A4Kd	29	female	173	72	5	4	3	4	3	4	3	5	3	4	6	3	3	5	5	7	3	3	3	4	4	3	3	3	3	3	5	4	4	3	3	3	4	3	4	4	3	3	4	5	4	5	7	4	4
R_3nDzyfuApbRR9CJ	26	female	178	70	4	4	5	1	1	4	3	2	2	3	4	4	3	6	4	3	2	2	3	5	1	3	1	2	1	2	1	1	1	2	1	1	2	1	1	2	2	2	1	1	1	3	2	1	1
R_2rTTx7RtVrZdmxO	25	female	180	69	1	5	2	1	2	4	2	3	2	2	5	3	2	4	1	4	2	2	3	2	1	3	2	2	4	4	2	3	4	2	2	4	5	4	1	4	5	3	2	3	2	3	2	1	2
R_3I5ZobcNdYG8RpV	21	female	167	67	2	4	3	2	1	6	1	2	4	1	5	5	4	5	2	2	1	2	2	6	2	4	3	2	3	4	3	7	4	5	2	2	3	3	2	4	2	5	2	3	6	3	4	3	3
R_4Gk1gqpN8kooVYR	27	female	178	74	2	5	2	2	1	2	3	7	2	4	7	4	2	6	1	5	2	1	3	3	1	4	2	2	4	3	2	5	1	3	1	1	4	1	1	3	3	2	3	1	2	1	5	1	2
R_3HZxNpz34ZwGJtm	28	female	165	65	2	4	2	3	2	3	2	4	1	2	2	4	3	3	1	4	2	1	1	2	4	4	1	1	6	1	1	5	4	1	2	3	3	3	1	1	6	2	2	1	3	1	4	2	2
R_263XeqwZkCOwBiZ	20	female	163	74	2	4	2	2	2	1	2	2	1	4	4	3	2	3	1	3	3	3	2	3	2	4	2	4	4	4	2	5	4	5	2	4	3	5	2	4	3	5	4	3	2	4	4	4	3
R_29mOO1Zz2Q5CVD7	23	female	168	51	6	2	1	1	2	4	4	6	2	2	6	4	1	2	3	6	1	4	3	3	2	2	3	4	3	2	2	3	3	2	2	2	4	3	1	2	2	3	2	1	3	3	2	3	2
R_54KqJXvOkSjCJLb	21	female	164	69	5	4	2	4	1	2	1	2	2	2	3	2	1	5	2	6	1	2	3	2	1	4	1	3	6	1	3	5	2	3	1	4	3	2	1	3	4	1	1	1	6	2	3	1	3
R_2AQpB1c6hCTQZD5	30	female	163	58	2	3	1	2	1	2	2	3	2	3	3	4	2	2	2	5	3	2	2	3	1	3	1	2	2	3	2	4	2	3	1	1	1	1	1	2	5	3	3	2	1	2	3	1	1
R_3Dne1uQei436BfG	24	female	175	60	1	5	1	2	1	4	4	2	2	1	3	3	3	3	2	4	2	2	2	2	1	3	2	2	4	4	1	4	2	4	4	2	2	5	1	5	2	4	3	2	3	4	3	2	4
R_r2UBa22IoBCeRWN	25	female	180	75	2	3	2	2	1	2	2	2	1	4	5	4	2	3	3	4	1	2	3	4	1	3	1	1	3	2	1	3	2	3	1	1	3	1	1	1	1	3	1	1	2	3	1	1	1
R_3qyEeeCokJC2Zr0	25	female	173	66	1	4	1	1	1	2	1	1	1	1	1	1	1	2	1	1	1	1	1	2	3	4	5	2	6	3	3	4	3	4	4	4	6	5	2	5	4	4	3	5	3	4	5	3	4
R_332TxpKv7jukjqZ	36	female	170	58	2	2	2	4	1	2	2	1	3	2	2	2	3	3	2	3	1	1	2	3	2	4	2	3	5	2	3	5	5	5	1	4	4	3	2	5	3	4	3	3	2	5	2	2	4
R_31LXpLg4dd2w3C5	38	female	178	78	4	4	3	2	2	3	4	4	4	3	4	6	2	2	5	7	2	2	3	5	1	2	3	3	4	1	1	4	4	3	1	3	4	4	2	3	3	3	3	2	1	4	4	3	2
R_2xKqNrbJh66U7aE	27	female	165	67	1	3	1	2	1	1	2	4	2	3	5	3	1	1	3	3	1	2	3	3	1	3	2	2	3	2	2	3	2	2	1	2	4	5	2	2	4	2	2	2	3	2	2	2	2
R_2ZVO0RkcLAH4vlM	20	female	160	50	1	1	2	1	1	1	2	2	2	1	2	3	1	2	1	3	1	1	1	1	3	5	2	5	5	1	6	6	3	4	1	2	4	1	2	2	5	3	5	1	1	1	4	2	5
R_3RkkCkxjlZ2oBq0	34	female	164	58	2	5	1	1	1	2	1	1	4	2	2	2	1	2	4	2	2	2	1	3	1	4	2	2	2	2	2	4	2	4	2	3	3	2	1	4	3	2	1	4	3	3	3	2	3
R_SAI89owIP8nfL7X	25	female	165	60	2	5	3	2	2	6	3	4	1	4	2	6	4	7	3	3	5	3	4	4	2	3	2	2	3	3	2	5	3	3	1	2	2	1	2	3	3	2	3	3	1	2	4	2	3
R_2uEuvguSQXUvjBn	25	female	166	56	2	2	2	1	1	2	2	2	1	2	1	3	2	2	1	3	2	2	2	3	1	2	1	2	2	1	2	3	3	2	1	2	3	4	1	4	1	5	2	1	2	2	1	1	1
R_XFGoFHhCu2zfTvb	36	female	162	68	3	4	3	1	1	2	2	2	1	1	3	1	1	6	1	5	1	4	1	3	2	4	2	4	5	1	2	5	5	4	4	4	5	3	2	4	4	5	3	1	4	4	6	3	2
R_12RP0LO8ES0I1Ni	29	female	170	63	3	5	4	3	2	3	3	5	3	3	5	2	2	5	3	4	3	3	3	4	3	4	3	3	5	3	3	5	4	4	2	4	4	4	3	3	3	3	4	3	5	4	4	4	4
R_3J9Rsenh4d16sP8	29	female	167	55	3	4	2	2	2	2	2	4	2	2	5	2	2	3	2	2	2	2	2	2	1	4	2	3	3	2	2	4	3	3	1	2	4	1	1	2	3	2	1	2	1	3	1	1	2
R_3RmGIJCqhsGc8q5	40	female	152	65	4	3	1	2	1	3	3	4	1	2	5	2	1	4	3	6	3	3	3	3	1	2	1	1	2	1	1	2	3	3	1	1	2	3	1	2	2	1	1	1	1	1	4	1	2
R_2rAS3wPm3MIs9ev	32	female	186	72	1	4	2	1	1	2	1	2	2	1	4	3	3	3	2	3	1	1	4	3	2	5	2	4	4	3	1	5	4	3	2	4	6	4	1	4	3	3	2	2	4	3	4	2	4
R_3O0n6wKs60te08R	39	female	173	78	3	3	2	2	1	2	2	2	2	2	3	3	2	3	3	3	2	2	2	2	1	4	3	1	3	4	2	3	5	5	3	4	5	4	3	5	2	3	3	5	3	3	3	1	3
R_12L5XsZlckiW47c	28	female	168		2	2	2	2	1	2	1	2	2	2	1	2	2	3	1	3	1	1	2	2	2	2	3	2	2	2	2	3	3	3	1	2	3	4	2	3	3	2	2	3	2	4	4	2	4
R_29voFY9nNJB3UlH	27	female	158	56	4	5	3	3	4	4	3	6	4	3	5	5	3	4	3	4	3	3	3	4	1	3	1	1	4	2	4	6	4	1	4	6	4	2	5	4	4	2	4	4	2	2	2	2	3
R_1Cyeg8pc5MB7EtV	27	female	182	67	3	4	3	3	2	4	3	4	3	3	6	3	4	4	2	4	2	4	3	4	2	3	2	3	5	3	2	3	3	2	2	2	4	3	2	3	2	3	2	2	5	2	3	4	2
R_3KpjcfsFTz2x8fX	29	female	167.5	51	3	4	3	1	1	2	1	3	2	2	4	3	3	4	2	2	2	2	1	4	1	5	2	1	2	1	2	4	5	3	1	2	5	4	1	3	4	2	1	6	2	4	3	1	4
R_25GEexipvzDh8vv	39	female	166	77	2	3	2	2	2	2	2	2	2	2	2	2	1	2	2	4	2	2	2	3	1	3	2	1	3	6	2	6	2	6	1	1	6	4	3	3	6	2	2	6	2	3	6	1	4
R_2y3p8JwtnEsevfC	28	female	168	80	2	5	2	2	3	2	3	5	1	3	4	5	2	2	1	3	2	1	2	5	2	4	3	1	4	3	1	3	4	4	3	2	4	3	3	3	4	2	3	2	4	4	3	3	4
R_Wwn5o8JxD66eVNL	30	female	170	67	3	3	3	2	2	2	3	2	2	2	4	2	1	2	4	4	2	2	2	4	1	4	1	3	3	2	2	2	2	2	2	2	2	2	1	4	2	2	1	2	2	3	2	2	5
R_3QL6i6ZSdgR68tA	32	female	158	74	4	3	3	2	2	2	2	3	1	3	2	2	2	2	3	4	2	2	2	3	1	3	1	1	3	1	1	3	2	6	1	1	3	1	1	3	1	3	1	1	1	1	4	1	1
R_21Ha7QhZQTRa4cY	20	female	167	69	1	2	3	2	1	3	1	2	1	4	2	4	1	2	1	1	3	3	1	2	1	4	2	3	4	3	2	5	3	3	2	4	3	4	1	2	4	4	2	2	3	3	3	2	3
R_UfMpMVwZeHlq3WF	34	female	174	64	4	5	2	2	4	4	2	4	3	3	5	5	4	5	4	4	1	2	2	5	2	4	2	2	2	2	2	2	3	3	2	2	4	3	1	3	2	2	2	2	2	3	3	2	3
R_3DbB8B040OmXOHf	27	female	167	85	4	4	3	4	3	5	4	5	3	3	3	4	2	4	3	4	3	3	3	4	1	2	3	1	5	3	3	4	3	4	3	1	3	4	3	3	2	3	2	3	4	5	6	4	3
R_1djeK0uxG58s3Kn	38	female	174	84	2	3	3	2	2	2	1	3	3	2	3	1	2	3	2	4	2	2	2	3	3	1	1	1	1	1	1	1	1	1	1	2	1	1	1	1	1	4	1	2	1	2	2	1	1
R_QncKINjLEbWILSN	21	female	159	51	1	2	2	2	1	2	1	2	1	1	3	1	1	1	1	3	1	1	1	1	1	4	1	2	5	3	2	5	4	4	4	5	5	4	1	2	3	4	4	5	5	4	5	1	4
R_1E5lzyKm2SbAJNH	40	female	168	50	3	5	3	2	3	3	2	3	2	3	5	4	2	3	3	4	1	2	2	5	1	2	1	2	2	2	1	4	2	2	1	1	3	2	1	3	3	2	1	1	1	1	4	2	1
R_DNwh4Z3bLevRrBT	39	female	172	65	3	2	2	1	2	3	1	2	1	3	2	2	2	2	2	3	1	2	2	3	2	4	3	2	5	4	2	4	4	3	2	2	6	7	2	3	5	4	4	4	5	3	4	2	4
R_4UcnkVU5urAXoVH	36	female	158	65	4	4	3	4	3	3	2	2	2	2	2	3	3	3	2	4	2	2	2	4	1	4	3	1	3	1	1	2	4	3	2	2	4	3	1	5	2	1	3	2	3	3	3	2	2
R_w1Bk8GsK3aOwNB7	30	female	178	72	2	5	2	1	4	1	3	5	3	3	4	5	2	2	5	3	2	2	1	4	1	2	2	1	2	2	1	4	2	1	1	2	2	1	1	3	2	1	1	2	1	1	2	3	2
R_8qOnD4vuUHHOAtb	39	female	172	90	3	6	3	1	3	5	1	4	3	6	5	2	1	2	4	6	2	4	2	4	3	4	3	3	5	2	3	4	5	4	1	3	4	4	2	5	4	3	3	3	3	4	4	1	4
R_22z6l5p6DyfId3V	40	female	170	90	3	4	4	3	3	3	3	2	3	3	5	4	1	4	3	3	2	4	3	4	3	4	3	5	4	3	3	5	4	4	3	3	4	4	4	4	5	4	3	4	4	3	4	3	4
R_12or2PHG6XZV0MZ	37	female	164	64	2	3	4	2	1	2	2	2	1	3	6	4	2	2	3	3	5	3	2	3	2	4	3	2	4	2	2	4	3	3	2	3	3	3	2	3	3	3	2	3	3	4	3	3	3
R_3P5HLBTMsd4NFvG	25	female	179	64	2	4	1	1	1	2	1	3	1	1	2	4	3	1	1	3	1	1	1	3	3	4	3	2	4	4	3	3	3	3	3	3	4	2	3	4	3	3	2	3	3	3	3	3	2
R_1dtvh52e7RnNAOn	26	female	164	60	2	4	4	2	2	3	2	2	3	3	3	4	2	3	3	4	2	2	2	3	2	5	3	3	5	4	4	6	4	4	3	3	4	4	2	4	4	4	4	3	2	5	4	3	4
R_1rJ52viJrPUCnP6	28	female	162	60	2	4	3	3	2	3	3	2	1	3	4	4	1	4	3	3	3	1	2	4	1	1	1	1	1	1	1	2	1	2	1	1	2	1	1	1	1	1	1	1	1	1	2	1	1
R_1kYxKX20y2fNp7d	38	female	170	63	4	2	3	4	1	3	2	4	3	3	3	6	1	2	2	3	2	4	2	5	4	4	1	6	2	3	1	3	4	5	1	2	3	3	1	3	1	4	4	3	4	3	5	4	4
R_2Pe7TNImmiawU17	32	female	168	56	1	1	1	1	1	3	2	1	1	1	2	1	1	1	1	1	1	1	1	1	2	4	3	2	3	2	2	5	5	2	2	2	5	2	2	3	2	6	3	3	1	2	4	3	2
R_28URW3epT2PKq4e	34	female	164	65	3	4	2	3	5	4	3	5	5	2	4	5	3	4	4	5	4	3	4	2	4	3	4	4	5	5	3	4	4	4	2	3	5	3	2	4	5	3	2	5	4	5	5	3	5
R_0dfws8SyDqNzl6x	29	female	173	100	1	4	1	1	1	1	1	2	1	3	1	3	1	1	1	3	1	1	1	3	1	3	1	1	2	3	1	5	5	1	1	2	3	1	1	1	5	3	1	1	1	3	3	1	2
R_WdFAmcFK2YFoVYB	26	female	165	51	4	6	3	2	2	4	3	6	3	5	4	2	3	4	2	6	3	4	3	4	1	5	1	1	4	1	1	3	1	2	1	1	2	1	1	2	1	4	2	2	2	1	2	2	1
R_1rBysBD0lHd8Suu	28	female	170	63	1	3	2	1	1	2	2	3	1	2	5	2	3	3	3	4	1	1	2	4	2	3	2	2	3	3	2	4	3	3	2	3	4	3	2	3	3	2	2	2	2	3	3	2	4
R_1PbduBf5hxBql60	26	female	176	58	1	2	2	1	1	1	2	3	2	2	2	1	2	2	2	2	1	1	2	2	2	4	2	3	4	3	2	4	3	3	2	3	3	3	2	4	3	3	3	3	2	3	4	2	3
R_3qPCJXoc643gf7c	28	female	173	55	4	5	4	4	3	4	3	4	3	3	3	5	4	3	4	5	3	3	3	4	2	5	2	2	6	2	2	4	4	2	1	2	5	6	2	2	2	2	2	2	2	2	6	3	3
R_RRlThAeDEjR1TFL	24	female	171	61	3	3	3	4	3	2	3	4	2	3	2	4	1	2	2	4	3	2	3	4	1	5	1	1	4	4	1	4	2	4	1	1	3	6	1	4	2	5	4	2	4	3	2	2	1
R_2ylxdzN5zZrzpu0	33	female	170	51	2	3	3	2	2	2	3	3	3	3	2	3	3	3	2	3	2	4	2	5	2	4	1	2	3	2	1	3	4	3	2	1	4	3	2	2	4	3	2	2	3	2	2	1	1
R_3KGCz84HKXDVEX9	35	female	176	65	1	1	1	1	1	1	1	1	1	1	1	1	1	1	1	1	1	1	1	1	2	4	3	3	5	3	3	5	3	3	3	4	3	3	2	4	3	3	3	3	3	4	3	2	3
R_RDACfv12JYrOkxP	24	female	169	65	3	2	1	1	1	2	1	4	1	4	4	2	2	4	2	5	2	2	1	4	2	3	2	3	2	4	2	2	3	3	2	2	3	2	2	6	3	2	2	2	1	2	6	2	4
R_p0LOL4pZbbb4pPP	33	female	159	57	2	5	2	2	2	3	3	3	3	1	3	2	2	4	2	4	2	2	2	2	3	3	4	5	3	4	5	7	6	5	4	3	6	5	3	4	5	4	4	3	3	4	6	5	5
R_2vZChEMeWphL5ad	44	female	170	65	4	4	3	4	3	3	3	4	3	5	4	5	3	4	4	5	3	4	3	4	2	4	2	3	4	2	4	4	5	3	1	2	3	5	2	4	2	3	2	2	5	4	3	2	4
R_3fkt7RJcc7QlX96	22	female	157	43	6	5	1	1	2	1	2	4	3	1	2	5	1	6	1	3	1	1	1	4	2	5	2	2	4	2	3	5	3	3	1	2	3	4	1	5	4	4	5	2	2	2	3	2	4
R_1llDVRiWDbhJQ68	27	female	162	83	1	1	1	1	1	1	2	2	1	1	2	2	2	6	1	1	1	1	3	2	1	5	1	6	6	2	1	4	4	4	1	4	6	5	1	4	5	4	2	5	5	4	2	1	4
R_eg1Jjzcym9rTOtX	38	female	160	74	3	2	3	2	2	2	2	2	2	3	2	3	2	3	3	3	3	2	3	3	1	3	2	1	4	3	2	4	3	4	1	1	3	3	1	2	3	3	2	3	1	2	2	3	2
R_3CO9wpgrxvTzQOn	24	female	168	60	2	2	2	2	1	3	2	5	2	2	4	2	2	2	3	6	3	2	2	5	2	4	2	2	2	4	2	2	2	4	3	2	5	3	2	4	4	3	3	2	3	4	3	2	4
R_2VQKm3PDYDlj0Ai	33	female	160	58	2	5	2	1	1	2	3	6	1	3	5	5	2	7	2	1	3	1	4	4	1	6	3	4	3	5	2	5	6	4	2	2	5	2	1	4	6	4	2	4	1	1	2	1	2
R_1E0znV6T6iE5RPT	29	female	165	105	3	3	3	3	3	3	3	3	2	3	3	4	3	4	3	4	3	2	3	3	1	3	3	4	4	1	3	6	5	5	2	3	4	5	2	4	3	1	2	2	3	3	5	1	4
R_3MgHUg4DQGepoDh	40	female	165	70	3	3	2	2	4	2	2	5	2	3	1	4	2	2	3	3	1	2	2	3	1	5	2	5	4	6	3	6	6	6	2	5	5	5	1	6	5	5	4	4	4	5	5	2	5
R_x4xhddXK7D53RyV	28	female	164	52	5	4	4	5	3	5	4	6	3	5	4	5	4	3	5	3	3	3	6	5	2	4	2	3	4	3	1	3	2	2	1	3	4	4	3	2	4	2	2	3	4	2	3	3	3
R_Wx03avJlV1OEVNv	29	female	168	65	2	4	3	2	3	3	2	5	4	5	6	4	3	4	1	3	2	3	3	4	2	5	3	3	6	4	3	4	3	4	4	5	4	5	2	5	4	5	4	3	5	3	3	3	4
R_3oO9B5dx12fou7e	29	female	166	105	2	5	5	3	3	2	3	3	3	3	3	2	2	4	2	5	4	2	1	4	1	3	1	1	1	1	1	3	1	1	1	1	1	1	1	2	1	1	1	1	1	2	1	1	3
R_1NfC70DqTdXSztl	36	female	173	52	3	6	4	2	1	4	2	2	1	5	5	5	2	5	3	5	1	4	2	4	2	3	2	2	3	2	2	4	3	3	2	4	4	4	3	3	4	3	2	3	5	2	5	2	2
R_el0EXTY2nZHXMYx	38	female	177	90	1	3	2	3	2	5	2	3	2	3	2	3	1	3	3	3	3	2	3	3	2	4	1	2	4	2	2	3	4	3	2	2	3	3	2	2	3	3	2	2	3	2	3	2	2
R_1eRW6nkQHL0LFbO	27	female	162	58	3	5	2	2	2	2	1	2	1	1	5	2	1	2	2	3	2	2	2	3	1	4	3	3	4	1	2	4	3	2	1	2	4	2	2	3	3	4	2	3	3	5	4	2	3
R_1nNKMmSyk8avr46	28	female	158	62	3	7	3	4	1	2	1	3	2	4	4	5	1	4	3	3	2	3	4	3	2	3	4	3	5	6	3	5	4	5	1	5	5	6	2	4	3	4	1	4	5	5	2	3	6
R_31sCIE3ieTMiMdj	20	female	161	52	2	6	3	2	3	2	2	5	1	3	4	5	2	4	3	4	3	3	2	2	1	2	2	2	4	2	2	4	2	2	2	2	3	2	2	2	2	1	1	2	2	3	4	2	2
R_3s5Nuwu9jGGsGb0	33	female	186	68	5	5	4	3	2	6	3	3	1	4	3	3	4	4	4	5	3	3	4	5	1	4	4	2	5	3	2	3	3	3	2	2	4	3	2	4	4	4	3	2	1	4	4	2	4
R_si16RQXBN8m8txf	29	female	171	59	2	2	2	2	1	3	2	2	2	4	4	2	3	3	3	3	2	2	2	3	1	4	4	6	4	3	4	3	6	2	2	2	4	5	3	6	3	4	5	2	4	5	4	6	5
R_24IasJxyOrWabPb	27	female	164	59	4	5	4	3	3	5	3	4	5	4	5	4	5	3	3	4	3	3	3	5	2	2	2	2	2	3	3	5	2	2	2	2	4	2	3	4	4	2	2	2	2	3	6	2	3
R_22PQ2nKvir2YcV2	29	female	165	65	1	1	1	1	1	1	1	1	3	3	1	1	1	1	1	4	1	2	2	1	2	4	3	3	4	4	3	5	4	4	2	3	4	4	3	4	5	3	4	3	3	4	5	2	3
R_1jDG5hYyt0OpwIV	33	female	170	58	4	3	3	2	2	3	3	4	2	3	2	4	4	3	2	3	2	2	2	4	1	3	2	1	3	1	3	4	2	2	1	3	4	3	2	3	2	2	1	1	2	3	4	1	1
R_XtCIgOncM0nVzK9	24	female	170	60	2	3	2	3	3	3	3	3	3	2	4	3	2	2	2	2	2	2	2	2	1	3	1	1	2	1	3	3	2	3	1	1	2	2	1	2	3	2	3	3	1	1	4	1	2
R_1IF5zzGqXHfyLwk	31	female	157	63	3	3	2	2	2	3	3	2	1	3	3	5	1	2	2	4	2	3	2	3	2	5	3	3	5	4	2	6	5	5	3	4	4	3	1	3	5	5	4	2	3	4	3	3	3
R_1dGMcalBvscAmnX	33	female	166	95	3	4	2	5	3	4	3	4	1	3	5	4	2	4	3	6	2	3	2	5	2	7	2	3	6	4	2	6	4	4	2	6	6	4	3	2	4	3	6	3	3	5	5	2	3
R_2uZKTIlCgdC3NOC	28	female	174	64	1	2	1	2	2	2	1	2	1	3	3	2	1	1	1	3	1	1	2	4	3	5	5	4	5	5	5	6	5	5	2	5	3	4	3	5	5	5	3	5	3	3	3	3	6
R_2y94Irg9qy7w28v	36	female			2	3	2	2	2	2	2	3	1	3	2	3	3	3	2	6	2	3	3	2	1	5	2	4	6	3	1	4	3	5	1	2	6	5	1	4	6	4	2	2	2	4	4	3	3
R_OJCBBGoNAoBwvNT	28	female	164	66	3	4	3	3	2	4	3	3	2	4	4	5	3	4	4	6	3	2	2	4	1	2	3	1	2	4	2	6	3	4	1	2	3	2	1	2	5	3	1	1	1	4	2	1	1
R_e3XGwa0MNuYbEbL	26	female	175	62	2	2	2	2	1	2	2	2	2	1	2	2	2	3	2	4	2	1	1	2	1	4	2	3	4	2	1	5	1	3	1	6	3	1	1	2	2	1	1	3	1	4	3	1	3
R_pK8YOAVEGLOtPvX	28	female	177	70	3	2	1	2	1	3	2	2	2	2	4	4	1	2	1	3	2	1	1	3	2	5	3	2	6	3	4	5	3	3	2	3	3	3	2	2	3	5	4	3	4	4	5	3	2
R_1gBVBgZcvVJ62kH	24	female	157	80	3	4	2	2	1	2	2	2	5	2	6	6	4	3	4	6	3	2	2	6	1	5	2	5	6	5	1	6	2	4	3	6	6	3	1	5	5	6	3	3	2	2	4	4	3
R_2gf7CjVgfXrSr6x	31	female	171	60	3	6	4	3	5	4	2	6	2	4	5	5	3	5	4	6	3	4	2	6	2	5	3	5	4	5	4	6	3	4	4	5	6	3	4	6	7	3	4	5	3	4	5	3	5
R_3mcJ8buhcCykOGJ	43	female	165	55	3	3	5	3	2	2	3	3	1	5	3	3	1	3	3	5	1	3	3	3	2	5	2	3	6	4	2	6	5	5	4	4	5	4	1	3	4	6	3	3	6	6	6	5	4
R_3Kx6pOZUBwA4fF3	29	female	166	76	1	4	3	1	2	1	1	5	1	2	4	2	1	3	3	6	1	1	1	2	1	3	2	3	2	1	1	2	3	3	1	2	1	2	1	5	2	2	2	2	1	5	4	1	4
R_1gnkN9qexO66Zhq	40	female	165	58	1	3	1	1	1	2	1	2	1	1	5	3	2	4	3	3	1	2	1	4	1	3	3	2	2	4	2	4	2	2	1	4	3	1	1	3	4	2	1	3	2	2	3	2	2
R_9uxEsKxil6mY1CF	22	female	169	66	3	4	3	2	2	3	2	4	4	3	5	3	4	5	3	4	2	2	2	4	3	6	3	4	6	5	3	4	5	5	4	5	4	4	4	4	3	4	3	5	5	5	6	4	4
R_2VybEiZb1jJV8CI	20	female	170	70	3	6	2	2	4	4	3	3	4	5	6	6	2	4	4	6	3	2	2	6	2	4	3	4	3	2	3	5	5	5	3	3	4	5	1	4	4	4	3	3	4	4	5	3	5
R_1OKcZ52G2MeQILD	20	female	163	109	3	5	4	3	3	5	2	2	4	4	2	6	3	6	4	6	2	3	5	5	2	5	3	3	5	7	3	5	3	5	2	3	5	2	2	4	5	4	3	4	2	5	7	3	6
R_3emNUpRIyK1LZN0	48	female	164	78	5	5	3	3	3	2	2	5	6	6	5	6	3	5	3	4	3	5	3	6	1	1	1	1	1	1	1	1	1	1	1	1	1	1	1	1	1	1	1	1	1	1	1	1	1
R_29bHOffNj77O0y1	37	female	173	62	1	2	3	2	2	2	2	2	1	3	3	2	1	1	3	2	2	1	3	2	2	5	3	3	6	4	2	4	5	3	1	4	4	3	2	2	6	4	5	2	3	4	5	3	5
R_2YxDH4eCpg87aCK	40	female	164	80	3	3	2	2	1	2	2	3	3	3	1	3	3	3	3	2	2	3	2	4	2	5	2	3	6	3	2	5	2	3	4	1	3	3	1	3	3	4	3	3	3	4	4	4	3
R_3PbQ1m7sCV0hG2u	27	female	176	64	5	5	4	4	3	4	3	4	6	3	5	4	3	5	4	4	3	3	3	5	3	4	3	3	6	2	2	5	3	2	1	3	4	4	1	3	3	3	4	2	4	2	2	3	3
R_12li0muLqMCftfs	32	female	165	90	5	4	2	4	3	2	3	4	2	3	6	3	2	3	4	5	2	4	3	4	1	2	2	3	3	3	1	4	2	2	1	2	3	2	1	3	4	3	1	2	2	4	4	1	4
R_2ctF7EF6iRZhNvM	18	female	160	65	4	4	2	2	2	3	3	5	3	3	5	5	2	4	3	5	2	4	3	3	1	4	1	4	3	2	2	6	2	2	1	4	3	2	1	3	5	3	2	3	1	2	4	2	2
R_XpiXCZ1Fx5TWP3r	27	female	175	60	2	5	3	1	1	2	2	3	2	2	6	3	2	5	2	7	2	2	3	4	1	4	2	3	3	2	1	5	2	3	1	2	5	2	2	3	4	2	2	2	2	3	3	1	1
R_XXli4AGMYA8w6pX	30	female	168	70	3	3	3	2	3	3	3	4	3	2	3	5	3	4	1	4	3	3	2	4	2	4	2	2	4	1	1	3	4	5	1	2	4	3	2	3	4	2	3	2	1	3	2	2	3
R_1QKJfE8Pqo79K5B	35	female	172	65	5	3	1	1	1	2	1	3	1	2	4	3	2	2	2	4	1	1	2	2	3	6	2	4	6	5	2	6	5	4	1	3	5	5	2	6	5	2	4	4	2	5	6	4	5
R_qyZXEQwGeXrFpqF	27	female	175	92	2	5	2	1	1	3	2	4	4	3	4	4	1	2	2	5	2	1	2	5	3	4	1	1	3	4	2	4	2	4	1	2	2	2	1	3	1	2	1	2	2	4	2	1	2
R_268RzkwlWr304zv	32	female	170	55	3	4	2	2	2	2	2	2	1	4	4	4	1	3	1	4	1	1	4	3	2	4	2	3	3	3	2	3	3	3	2	1	4	3	1	4	3	3	2	2	2	3	4	2	2
R_3hygT1GDC06FB0v	25	female	173	54	2	4	3	4	1	4	2	6	4	5	3	4	3	5	5	5	3	3	3	4	3	3	3	4	5	5	2	5	4	3	4	2	6	5	3	5	4	2	2	4	5	3	6	3	4
R_42YdVodSBJP50jv	24	female	180	71	2	4	1	1	1	1	1	2	3	3	2	2	1	2	3	1	1	2	2	1	2	3	2	5	7	2	3	6	3	6	2	4	4	4	2	2	2	3	3	3	2	4	4	3	6
R_2Yx4LLZIbVFDwZy	39	female	165	55	2	4	2	3	1	3	2	3	2	4	3	4	2	3	2	3	2	2	3	2	1	6	1	1	6	4	1	6	2	3	1	1	2	2	1	3	4	1	1	3	1	2	5	2	3
R_2z905W55Z5Zrg28	31	female	167	57	3	5	2	2	3	4	1	3	4	3	6	5	4	3	3	5	2	4	3	5	2	6	2	2	3	5	2	5	3	5	2	3	5	2	2	5	3	4	3	3	3	2	5	2	4
R_dgJm93HT86yrXih	20	female	170	65	5	4	3	4	2	4	2	5	2	4	6	4	2	3	3	5	2	2	3	2	1	3	2	1	1	1	1	2	1	2	1	2	2	2	2	2	1	1	1	1	2	2	2	1	1
R_YQZhg77yXLvc9Et	21	female	179	55	2	1	2	2	1	1	1	2	1	2	2	3	2	5	2	3	1	1	2	2	2	3	1	4	2	3	2	3	5	4	2	2	5	2	2	1	4	2	3	1	4	1	3	3	3
R_2DMKZO2CQHdNRWZ	24	female	161	70	3	2	3	2	2	2	2	5	2	2	5	5	2	4	3	4	3	2	2	4	1	2	1	1	3	1	2	4	3	3	1	1	1	1	1	1	1	4	1	1	1	1	3	1	3
R_3njUJSnI1m0GcLC	41	female	166	57	4	3	3	2	2	1	3	2	1	4	3	3	3	1	2	1	1	2	5	3	1	2	1	2	2	2	2	2	2	1	1	1	2	1	1	2	1	2	1	3	1	2	2	1	3
R_1EbUqNlWZUpYoJ5	21	female	160	50	1	1	1	1	1	1	1	2	1	1	3	1	1	1	1	3	1	1	3	1	2	4	2	2	6	2	3	6	2	4	2	4	4	5	1	4	4	3	3	3	4	3	2	4	3
R_2vYQ63c3ja8ou62	31	female	173	64	2	3	1	2	2	2	2	3	3	2	2	2	2	3	3	4	2	2	1	2	1	3	2	3	2	3	2	5	3	2	2	2	3	2	1	4	4	2	3	3	1	3	4	2	4
R_1ILZumU9wH4EWcp	27	female	177	78	3	4	4	1	1	3	1	3	4	2	4	2	1	4	2	3	3	1	2	2	1	5	1	4	4	2	2	4	1	3	1	4	2	3	1	4	1	3	2	4	3	4	2	1	1
R_1IlWmGhDN2XXqqL	25	female	173	62	2	2	4	2	1	2	2	2	4	1	3	2	1	4	2	3	1	2	1	2	1	2	1	2	3	3	3	6	2	4	1	1	5	2	1	4	2	2	1	2	2	2	3	2	1
					2.58462	3.67692	2.49744	2.13333	1.85128	2.68718	2.11795	3.23077	2.29744	2.75897	3.45128	3.30769	2.13333	3.22564	2.48718	3.88718	2.05128	2.21026	2.3641	3.38974	1.68205	3.7641	2.15385	2.57436	3.8	2.80513	2.13333	4.28718	3.25641	3.34359	1.74359	2.66154	3.64615	3.01538	1.68718	3.27692	3.28718	2.98462	2.54359	2.64103	2.56923	3.04103	3.65641	2.22564	3.02051
[truncated: 4 more columns]

## Sheet: Profiles rating
ResponseId	Age	Sex	Height	Weight	Balatt81__LEFT_PROFI	Balond96_LEFT_PROFIL	Běljak94_LEFT_PROFIL	Bormir82_LEFT_PROFIL	Česdan78_LEFT_PROFIL	Durmic90_LEFT_PROFIL	Dusrad95_LEFT_PROFIL	Dvodav92_LEFT_PROFIL	Elijak78_LEFT_PROFIL	Fajjan99_LEFT_PROFIL	Hňukar88_LEFT_PROFIL	Holvac92_LEFT_PROFIL	Holzde94_LEFT_PROFIL	Hořmic89_LEFT_PROFIL	Hravoj97_LEFT_PROFIL	Hudjan95_LEFT_PROFIL	jakkře91_LEFT_PROFIL	janbal79_LEFT_PROFIL	Jankov90_LEFT_PROFIL	Jurmar88_LEFT_PROFIL	Knaada85_LEFT_PROFIL	Kovjan85_LEFT_PROFIL	Kuzmat95_LEFT_PROFIL	Kvatom96_LEFT_PROFIL	Ledzde83_LEFT_PROFIL	Lehpet88_LEFT_PROFIL	Lejtom94_LEFT_PROFIL	Maljan91_LEFT_PROFIL	Mibdav96_LEFT_PROFIL	Miljiř90_LEFT_PROFIL	Ondpet80_LEFT_PROFIL	Peltom81_LEFT_PROFIL	Podjak84_LEFT_PROFIL	Salpav84_LEFT_PROFIL	Schvac86_LEFT_PROFIL	Slojan94_LEFT_PROFIL	stanik99_LEFT_PROFIL	Staond81_LEFT_PROFIL	Svoale85_LEFT_PROFIL	Šmimar96_LEFT_PROFIL	Švajak84_LEFT_PROFIL	Tanske91_LEFT_PROFIL	Trlmar94_LEFT_PROFIL	Vavit89_LEFT_PROFILE	Zámdan92_LEFT_PROFIL
R_3POjUO7mBNv4w6B	35	male	190	85	3	5	3	4	3	5	2	5	6	3	4	3	4	4	3	5	3	3	3	4	2	6	3	2	4	3	3	6	4	2	3	5	5	3	4	4	4	4	5	3	3	3	5	4	4
R_3mjY2lNAoBXKOd4	37	male	180	94	2	4	3	2	3	2	2	3	4	3	3	3	3	3	2	2	2	2	2	2	1	4	2	3	2	1	2	4	3	3	2	2	2	2	2	2	2	4	2	2	1	2	3	2	3
R_307QHYrzoplOym1	35	male	185	77	3	5	4	3	3	3	2	3	4	2	3	3	4	3	3	4	2	3	2	4	4	3	2	2	4	1	2	6	4	2	3	3	3	3	2	2	4	4	2	3	1	4	3	3	3
R_24i4FcP2ua1jaAi	18	male	171	81	2	6	5	2	2	4	2	6	4	2	4	2	3	3	3	2	2	1	2	2	3	2	3	3	3	2	1	3	4	4	2	1	5	2	2	3	3	4	2	2	1	5	3	4	5
R_3lzezyGcuDhsJkN	33	male	190	90	4	4	5	3	5	4	3	6	6	5	5	6	3	3	5	6	1	4	4	4	4	4	5	2	5	4	2	7	4	5	4	4	3	3	5	5	5	6	4	4	4	2	4	6	2
R_2BA03jyK0E5AmMj	53	male	164	70	2	2	1	1	1	1	1	1	2	2	1	1	2	2	1	2	1	1	1	1	1	2	2	1	1	1	1	2	2	1	1	1	2	1	1	2	2	1	1	1	1	1	3	1	2
R_22LGT5kXIa4IdHC	34	male	167	62	1	2	3	2	2	2	3	2	2	2	1	2	2	3	2	1	2	2	2	2	1	2	2	1	2	1	2	3	3	2	2	1	2	2	1	1	2	2	1	1	1	1	1	2	2
R_vSkYjf4CJjOFWMx	28	male	190	80	3	3	2	1	1	4	1	5	4	2	3	1	3	5	4	2	2	1	2	4	1	3	1	1	5	1	1	4	3	3	2	1	6	2	2	4	3	2	1	1	1	3	4	4	1
R_cUaKThjpUfRSvUl	33	male	182	73	4	6	4	3	4	3	3	3	6	3	3	4	3	4	4	5	4	4	4	3	2	5	3	4	3	4	2	4	5	4	2	2	4	3	3	4	3	4	4	4	2	5	3	4	4
R_279g8k8PwVo47ZO	27	male	170	85	3	6	5	3	6	4	3	5	6	3	6	5	4	6	4	4	3	5	3	4	3	6	4	3	3	3	3	6	4	4	5	4	5	5	4	5	6	6	5	3	4	5	5	4	5
R_1CDa6vfcEaNw3Od	23	male	180	75	2	5	4	3	3	3	3	5	5	3	5	3	4	5	4	4	4	3	3	5	3	5	3	4	4	2	4	5	5	4	3	4	6	5	3	4	5	5	3	3	3	5	5	4	4
R_pMovSsIJOHeplOV	31	male	175	80	3	6	5	4	3	4	3	5	5	4	6	5	5	5	2	5	3	3	4	3	3	6	3	3	5	2	3	5	5	5	4	3	5	3	2	5	4	4	4	4	3	6	6	5	6
R_3qjtI6Q0NjjZYAc	20	male	197	85	4	5	3	2	2	3	2	4	6	3	4	4	4	3	3	5	3	3	2	4	4	6	3	4	4	4	3	5	5	4	3	5	5	4	2	4	5	2	5	4	3	5	5	4	4
R_2bUCWZdXOtsmUuD	33	male	185	95	3	4	6	2	2	3	4	4	4	2	3	2	4	5	2	7	4	3	1	4	2	5	3	1	5	2	1	6	4	4	4	3	6	2	3	4	6	7	2	3	5	3	2	2	2
R_3CIAWdjVCIiTJuJ	35	male	175	75	2	3	2	2	2	2	2	4	6	2	5	2	4	5	3	3	2	2	2	5	2	5	3	3	4	2	2	4	3	3	2	3	4	2	2	2	2	4	3	2	2	2	3	2	4
R_2zSnr6T6SClDYVt	34	male	175	74	3	4	4	1	4	4	2	2	6	3	4	4	5	3	4	3	4	3	3	3	1	5	2	1	5	1	1	4	4	4	5	4	4	3	3	5	5	4	2	3	1	4	2	4	2
R_31n4P7wo57Z0Mnk	21	male	182	62	2	4	3	1	3	1	1	4	6	2	4	2	2	4	2	3	2	3	1	3	2	6	1	2	3	1	1	2	2	3	5	3	2	2	2	4	5	4	4	2	1	3	3	2	1
R_2S6lNkMdWpXfawG	29	male	175	63	3	5	2	1	1	4	3	5	2	3	5	2	2	6	2	3	2	3	2	2	1	4	3	3	3	3	1	5	2	2	3	2	4	1	3	2	4	3	3	3	2	3	1	3	4
R_2f428RxLJkXN2kc	39	male	182	182	1	3	2	2	2	3	1	2	4	2	3	3	2	2	3	4	1	2	3	3	2	3	1	1	4	1	1	4	3	2	2	2	2	1	1	3	5	2	1	3	1	2	3	2	3
R_3n6GwnMXKWuw1Go	21	male	172	70	2	5	6	2	4	4	2	6	7	4	4	4	4	5	4	5	2	4	2	4	1	4	3	2	6	2	3	7	4	3	4	4	5	3	3	4	5	4	4	4	3	4	4	3	4
R_2EAGQC06KVT0f7d	25	male	180	85	1	4	2	1	1	1	4	3	4	3	3	5	3	2	4	1	1	3	1	4	1	5	1	2	5	3	3	5	5	2	4	2	4	2	1	4	4	4	1	4	1	3	4	2	4
R_3dReZGmEP6NWcex	27	male	167	62	1	5	4	2	2	3	2	3	5	4	4	4	5	6	5	5	2	1	2	3	2	5	2	2	6	1	2	5	5	4	2	4	6	1	2	5	6	3	3	3	1	5	4	3	3
R_3R2E3ihWMEH4Qrb	29	male	183	75	2	4	2	2	3	3	2	4	3	2	3	3	3	3	2	3	2	2	2	2	2	2	3	3	3	2	2	3	4	2	2	3	3	3	2	2	3	2	3	2	2	2	3	2	3
R_2PmUhhE50jyJCrA	33	male	189	76	3	4	3	2	1	4	1	5	5	3	2	6	4	3	3	2	1	2	1	2	1	4	3	2	4	1	2	6	3	3	2	2	5	2	1	2	4	4	1	3	2	6	4	2	2
R_1rcgntrzD4krb5F	27	male	196	86	4	6	6	3	4	3	4	6	6	3	4	4	4	5	3	7	3	3	3	4	2	4	3	3	4	1	2	7	5	5	3	2	5	2	2	3	6	5	4	2	1	4	5	4	6
R_3CQ4nMzi3B2ljA6	27	male	192	81	3	5	5	2	2	3	2	3	5	2	4	5	4	4	2	5	2	2	2	4	1	5	2	3	4	1	2	7	3	4	4	3	5	4	1	2	5	5	4	4	2	4	2	4	4
R_1P4TpGDNsfeDGcB	39	male	179	75	3	6	5	3	2	4	2	5	7	4	3	4	3	6	5	5	3	6	1	5	2	6	2	3	5	2	1	7	5	4	5	5	6	2	2	2	7	4	1	4	1	3	4	1	2
R_1QK74NToxgymmEb	23	male	179	68	2	6	5	3	4	4	2	4	6	3	4	5	4	4	2	5	2	3	2	3	2	5	3	2	4	2	3	6	3	5	3	2	5	4	2	2	6	5	3	3	3	4	4	3	5
R_3jTnD6NY3pZEotJ	29	male	180	74	4	5	3	3	2	4	2	3	4	2	5	5	2	5	5	3	3	2	3	4	3	3	3	2	5	2	3	5	5	4	3	3	5	3	3	3	5	4	3	3	2	5	3	5	4
R_p9IUK8mccFHzX45	26	male	179	84	3	4	4	2	2	3	2	3	5	2	4	4	4	3	3	4	2	3	2	4	2	3	2	4	3	2	3	4	3	3	2	4	4	3	2	3	5	3	3	2	2	3	3	3	2
R_6huR7RpdoS5nxex	30	male	190	75	3	5	4	4	3	4	3	4	6	4	3	5	3	4	3	4	3	3	3	4	2	5	3	2	5	2	3	5	5	3	3	4	4	4	4	4	6	5	3	3	2	3	4	4	5
R_V2NrmDAhrQfMMXD	34	male	195	100	3	3	3	2	2	2	2	2	4	2	3	3	3	2	2	4	1	3	2	3	2	3	2	2	4	2	1	4	3	3	3	2	3	2	2	3	3	2	2	2	4	3	2	3	3
R_3iF3vPHwQMGViEs	36	female	169	103	4	5	4	3	2	3	3	4	4	3	4	3	3	4	3	6	1	3	2	4	2	4	3	3	5	1	2	5	3	4	3	3	5	3	2	2	6	5	3	4	2	4	3	4	3
R_25F72vAG9LlHYfY	25	female	178	60	1	5	2	3	1	3	1	1	3	2	4	3	2	2	1	1	1	1	1	2	1	5	3	2	3	1	1	5	1	4	2	1	4	1	2	2	4	3	2	1	2	2	5	2	4
R_2D6puO2oWa5Hyou	24	female	162	53	4	5	3	3	1	5	1	5	6	6	7	2	1	2	3	1	5	3	2	2	1	6	4	1	2	1	1	7	3	5	1	1	3	1	2	5	5	5	2	1	1	1	5	2	2
R_DO7GvlAn9e5HCV3	18	female	168	65	1	5	3	3	1	6	1	5	7	4	3	2	3	3	5	3	1	1	4	2	1	4	5	6	1	1	1	4	1	4	1	1	1	1	2	5	5	1	1	1	1	5	2	1	7
R_8BUHi0u0KgBy42l	37	female	154	85	3	5	5	5	4	4	2	4	6	3	5	5	3	3	3	5	3	4	4	4	2	6	3	2	5	1	2	7	6	4	2	2	6	3	3	4	2	6	2	3	4	4	2	3	3
R_1QggDQ8P02UYw40	28	female	163	58	2	4	3	2	2	3	2	6	5	1	4	2	3	5	3	2	1	2	2	4	2	5	2	2	4	1	1	3	2	5	3	1	5	4	1	3	4	5	2	3	2	2	5	4	3
R_1mdTnLA0ANCe9rA	28	female	178	65	2	3	1	3	1	3	1	3	3	1	1	1	3	2	2	2	1	1	1	1	1	4	2	3	3	1	2	5	3	2	1	1	4	1	1	1	2	2	2	1	1	2	1	4	2
R_1jYXmyXkuPRq2jT	22	female	159	60	3	7	6	2	3	2	2	6	6	5	6	3	3	3	3	3	3	1	6	4	1	5	4	7	4	1	1	4	5	5	2	1	6	5	2	5	5	4	4	5	2	7	2	6	6
R_yQiHNE3IhI7xh85	34	female	163	51	4	5	4	2	3	2	2	5	5	5	2	4	3	2	2	3	2	2	4	4	2	4	2	3	3	2	2	6	3	3	2	1	6	1	2	3	3	5	2	3	1	4	5	4	4
R_2YXlLXchoZ1WG8s	29	female	171	51	5	3	4	3	3	3	2	6	6	5	2	5	3	3	3	5	2	3	3	5	2	4	3	3	3	4	2	7	3	2	3	2	3	2	3	5	5	5	3	3	2	3	4	4	3
R_3iWn4jTASyOU8cb	32	female	166		2	5	2	3	2	3	2	5	5	2	3	3	2	3	3	4	2	2	2	3	1	4	3	2	3	2	1	4	3	3	2	1	5	3	3	3	4	5	2	4	1	3	4	3	3
R_27EAnRz4LyGrA6s	23	female	170	65	2	4	2	2	2	2	2	2	4	2	2	2	2	2	3	4	1	2	2	2	2	4	3	1	3	2	2	5	3	3	2	2	7	4	2	2	6	3	2	2	1	2	3	3	4
R_1jD6jVIUe4ssMdT	25	female	164	64	5	5	4	4	5	4	3	4	6	4	5	4	3	4	4	5	3	5	3	5	3	4	5	2	5	3	3	7	4	4	4	5	6	4	3	5	6	5	4	4	3	3	5	3	4
R_1li23e2G70y4Ndx	25	female	165	62	3	6	5	1	4	4	4	5	6	4	6	5	2	2	2	7	1	4	3	4	1	6	3	3	5	1	2	7	6	3	3	1	5	2	4	2	5	6	1	3	1	3	3	5	4
R_3mfdKfRsCbNTfrG	23	female	165	63	5	7	2	3	4	6	1	6	5	2	3	6	3	1	2	3	3	2	1	3	1	6	4	3	2	2	3	6	6	4	1	6	5	2	1	6	5	3	2	3	6	7	7	6	7
R_Dv0KPE4cTDlEc13	34	female	172	100	6	4	2	2	3	3	3	5	6	2	4	4	2	2	2	2	2	3	2	3	2	6	2	3	3	1	2	4	2	3	3	2	5	2	3	2	2	5	2	2	3	2	4	4	2
R_1FsKYaTKU8P1zWA	27	female	167	72	5	6	6	4	3	4	3	5	6	3	5	5	4	5	4	5	3	5	4	5	3	5	3	4	4	4	3	6	4	4	2	3	5	4	3	5	4	4	3	4	5	5	4	5	5
R_3D1lKZ2ViUXoiIl	38	female	176	98	6	2	3	2	1	3	2	3	5	2	2	5	3	2	2	4	2	3	2	3	3	3	2	1	4	2	2	6	5	3	2	1	5	3	2	4	3	2	1	2	1	3	4	4	4
R_0c5tpcfvzmiUNIl	21	female	173	51	2	5	4	2	3	1	1	5	6	3	4	4	3	6	3	4	2	1	2	3	2	5	3	2	4	1	1	7	6	2	3	2	5	2	3	3	5	3	3	3	1	4	4	3	2
R_1IzSaQOB5S8ZVQq	29	female	153	53	4	3	5	2	2	7	2	6	5	3	2	3	3	2	4	6	1	5	6	3	2	3	2	2	2	2	3	6	3	2	2	3	4	5	2	3	6	3	2	2	4	6	3	4	3
R_2U0mCKKeGNkHLi0	33	female	168	100	2	4	2	2	2	4	1	2	5	1	2	1	2	2	3	2	1	2	1	2	1	1	2	1	2	2	1	2	3	3	1	2	4	1	2	3	4	3	1	2	1	2	2	2	3
R_ZK1qw2lVzpKkI9z	39	female	173	85	2	5	2	3	3	2	1	2	2	1	4	3	1	2	3	3	2	2	2	3	3	5	2	2	3	1	1	2	4	1	3	1	4	2	3	1	5	2	1	1	1	2	2	2	1
R_32YlvukFV3BP7Rc	38	female	176	78	1	6	2	1	2	5	2	3	6	2	5	2	2	4	3	4	4	2	2	3	3	1	3	2	4	1	2	6	3	2	3	1	4	2	1	4	6	4	1	2	1	1	2	4	5
R_3hFvCcCAPDGXkWG	32	female	163	70	4	4	3	2	2	3	2	2	5	2	3	2	3	3	2	4	2	3	2	2	2	3	2	2	4	1	1	4	3	4	2	2	5	2	2	2	3	3	1	2	2	3	2	4	3
R_1H63FqBlTqkfRbi	33	female	168	53	1	4	3	3	2	2	1	3	4	3	3	3	2	3	4	2	1	2	2	4	1	3	1	4	3	1	3	5	4	3	2	2	5	3	3	5	4	4	3	2	1	5	1	3	4
R_USxmGWi8Q9lyJ2h	35	female	164	58	2	4	3	1	1	2	2	3	3	2	3	3	3	2	2	3	1	2	1	2	2	3	2	2	2	1	2	4	2	3	1	1	4	1	1	2	3	2	1	2	1	2	2	3	2
R_3EoLDHOi0XX9Baa	33	female	172	60	3	5	5	3	3	4	3	4	5	4	4	4	3	3	5	4	3	3	3	4	3	4	3	2	4	3	3	6	3	4	3	3	6	3	4	5	5	5	3	3	3	4	4	4	3
R_3DhlxSiVwejOB6t	29	female	160	57	5	4	5	3	3	3	2	5	5	2	2	5	2	4	3	2	2	3	3	3	2	4	4	4	2	1	1	6	3	3	2	1	5	3	2	4	2	5	2	3	1	2	5	4	2
R_2OT39up39grUVEo	33	female	174	56	3	3	4	4	3	4	2	3	6	3	4	4	3	4	3	5	3	4	2	3	2	3	3	3	5	3	2	5	3	3	3	3	4	3	3	3	5	5	2	3	2	4	4	3	3
R_bfMaY3QRGctBTqh	23	female	156	50	6	5	5	3	3	3	3	4	7	3	5	5	3	3	5	5	3	4	3	4	3	3	3	4	4	3	3	5	5	3	3	3	6	4	4	4	5	3	3	4	3	4	4	4	4
R_0H4twUsKmVoICpX	37	female	162	85	3	4	3	2	2	2	3	2	4	1	3	3	2	3	3	3	2	2	3	2	1	4	2	2	4	1	2	5	4	3	3	1	5	1	1	1	4	4	1	2	2	3	2	3	2
R_3R9jOOIgcAS0es8	19	female	159	59	3	6	5	1	1	2	4	4	5	1	4	3	4	5	4	6	2	1	3	4	1	7	2	5	4	1	3	3	5	4	1	1	3	2	1	3	4	2	2	1	2	5	3	5	1
R_2PtnkyaZMZsw8QB	42	female	176	69	2	2	1	1	2	1	1	4	3	1	2	1	3	1	3	2	1	1	1	1	1	2	3	1	3	1	2	5	2	2	1	1	6	1	1	1	2	1	1	3	1	3	3	2	3
R_2ypSwoDVYpFbSPL	39	female	168		2	4	2	2	1	2	1	2	5	2	2	2	2	1	1	3	1	2	1	2	1	2	2	2	2	1	1	3	3	1	1	1	3	1	2	4	2	1	1	2	1	1	2	3	3
R_3pa3BnwnEKoDLVs	34	female	170	100	5	4	5	5	3	6	3	4	5	4	6	3	5	5	5	6	5	3	3	4	3	6	3	5	5	3	2	6	5	4	4	3	6	5	3	5	3	5	5	2	4	5	3	5	5
R_ZfKUuphbC571fCF	20	female	170	85	2	2	1	1	1	1	1	1	2	1	1	1	2	1	1	3	1	1	1	2	1	1	1	1	1	1	1	5	1	1	1	1	5	3	1	1	3	1	1	1	1	3	1	1	1
R_1qWZg2yr3QZ4gk5	31	female	166	82	3	5	3	4	4	4	2	4	5	3	4	5	4	5	4	4	4	3	4	3	3	4	3	5	5	2	3	6	4	4	4	3	5	4	3	3	6	5	2	5	2	4	4	3	4
R_patW8yCQTrMS2jf	18	female	170	65	2	5	4	2	2	2	2	5	6	4	3	3	4	3	3	3	2	2	2	2	1	5	4	3	3	2	1	6	3	4	2	2	4	2	2	3	5	4	4	3	2	4	4	3	4
R_pSfr6zcWxrT44tr	37	female	162	60	3	6	6	2	1	3	1	4	7	4	3	5	3	3	3	6	2	5	1	3	2	6	2	4	3	3	1	7	2	3	2	4	4	2	3	2	7	3	3	3	1	3	5	3	3
R_1LSiWQ35zMU3Ta1	37	female	173	57	2	3	4	3	3	3	2	3	4	2	3	3	2	3	3	3	2	3	2	3	2	3	3	1	2	2	1	5	3	2	3	1	3	3	1	4	5	2	2	2	1	3	2	3	3
R_1qe5g4Kz7pTnW4f	26	female	163	65	3	5	2	1	2	2	3	3	6	2	3	4	2	3	2	5	1	2	3	3	2	7	2	2	4	1	2	5	4	2	2	2	7	2	3	3	3	3	2	2	2	3	4	3	2
R_3Iaa7vkYr4DkDYw	27	female	158	58	2	2	2	1	2	2	1	3	4	1	2	2	2	2	2	2	1	2	1	1	1	3	2	1	3	1	1	3	2	2	1	2	3	1	2	2	4	2	1	2	1	2	2	4	2
R_yCQs4aNw7nHV5TP	18	female	173	62	3	3	3	2	1	2	1	3	4	2	3	3	2	1	2	4	1	2	2	2	1	4	3	1	4	3	1	4	3	3	2	2	3	1	2	3	3	2	2	1	2	4	3	2	2
R_2P0Bb4VPsnbEfjQ	22	female	170	80	3	5	3	3	3	3	4	4	6	4	6	4	3	3	4	3	2	2	3	5	3	6	3	3	4	3	3	5	5	6	4	3	5	3	4	4	3	4	2	3	2	5	4	5	4
R_2V3dOcz6TWl9PbE	42	female	168	60	3	5	4	3	3	3	3	3	6	3	5	3	4	5	4	4	2	3	4	4	3	4	3	3	4	3	3	5	3	3	3	3	4	3	3	3	3	3	3	3	3	5	4	3	5
R_1CBFGGwjMAWBfCl	38	female	163	47	1	3	2	2	2	2	1	2	1	2	3	3	1	1	1	1	1	2	2	1	2	1	1	3	1	1	1	1	2	1	2	1	4	2	1	2	2	1	1	1	1	2	1	2	1
R_2aY8Ppc3f7TdcGE	32	female	180	61	2	2	4	2	1	2	2	3	5	2	3	2	2	1	2	2	1	3	1	2	2	2	1	1	7	1	1	6	2	4	5	2	6	1	1	1	2	2	1	2	1	3	1	3	2
R_0vJy5XJUSoKtVFn	28	female	173	55	2	5	3	5	3	6	2	2	5	4	4	3	3	2	5	1	1	2	2	3	2	5	4	3	3	4	2	6	4	3	4	1	4	2	3	3	5	4	2	5	2	3	6	4	5
R_5gOK0ZEdFbdIk13	32	female	168	81	2	4	3	2	2	4	2	3	5	2	4	4	3	4	3	3	2	3	3	4	2	4	2	1	3	2	3	6	4	2	2	2	5	2	1	2	6	4	2	2	3	3	2	4	2
R_3GeQwIsH92lIjyG	23	female	156	48	2	6	4	1	3	4	2	2	5	2	4	2	2	4	2	2	1	1	2	2	1	5	1	4	5	2	1	4	5	5	1	2	5	3	2	3	4	3	3	2	2	3	4	5	5
R_9EnFyQEJdqamEud	26	female	164	62	1	2	2	1	3	1	1	1	6	2	1	1	4	2	2	2	1	1	1	2	1	2	1	1	3	1	2	3	2	1	1	3	6	2	2	2	3	2	2	2	1	2	1	1	2
R_1jwUlk4vtBKtW7y	26	female	170	73	5	6	3	3	3	4	2	4	7	4	4	5	5	4	3	6	2	5	3	6	2	6	6	4	4	1	4	6	5	4	5	4	6	2	4	3	6	5	3	2	4	5	4	5	2
R_3s79WPBASCbBeO6	29	female	161	55	3	6	4	2	3	3	2	2	1	1	4	4	2	4	2	1	1	1	1	1	1	3	2	2	5	1	1	5	4	1	3	2	5	2	4	2	3	3	2	1	2	4	3	3	4
R_1jvKVMf7Sf7NMir	34	female	169	60	3	3	3	2	1	1	1	4	3	1	1	4	3	1	2	5	1	1	2	2	1	2	1	3	4	1	1	2	3	2	2	1	5	2	1	2	6	4	1	2	1	2	1	1	2
R_BX45MGbA5DKYU0x	35	female	164	60	5	5	3	2	4	3	2	4	6	1	5	4	2	4	2	4	2	2	3	3	2	4	3	3	3	1	3	4	4	2	2	1	5	4	3	3	4	4	3	1	3	4	4	5	2
R_1JQoLCSDNG7SOoJ	24	female	165	65	3	4	6	4	2	4	1	4	5	2	6	4	3	3	3	5	3	2	2	5	2	5	2	3	7	1	1	5	6	5	2	3	7	3	3	3	4	6	2	3	3	4	2	6	4
R_2YKdnmpnptVLQPf	28	female	176	75	1	5	4	2	1	2	1	6	6	2	2	3	2	5	3	4	3	2	1	5	1	6	2	3	6	2	2	6	2	4	2	2	3	1	1	4	5	5	2	4	1	5	2	1	4
R_2tJSpZoMLP8jcJa	29	female	170	75	1	6	4	2	1	2	2	5	7	1	3	3	3	4	3	3	1	2	2	6	1	6	2	5	5	1	1	6	4	2	2	2	3	3	2	2	6	5	2	2	3	3	3	4	3
R_2ZK663ZF4XioLxC	33	female	163	67	4	5	3	2	3	3	2	4	4	2	3	2	3	3	2	4	1	5	3	2	1	4	1	3	3	1	2	5	2	3	2	2	3	1	3	2	5	4	2	3	1	2	3	2	3
R_ahs7Q3L0kLNyLmN	25	female	183	73	2	5	4	4	2	3	3	5	4	3	5	3	3	4	3	4	4	3	4	4	3	5	3	4	5	3	3	5	4	4	4	3	6	4	3	3	4	4	3	3	4	4	4	4	3
R_rl6jonzhUoA5iiB	33	female	171	90	2	3	3	1	1	1	1	3	5	2	2	2	2	2	1	3	1	2	1	1	1	2	1	3	3	1	1	4	2	1	2	1	2	1	2	3	4	3	2	1	2	3	1	1	1
R_31vbYdmogm2Y70n	28	female	175		4	4	4	3	2	3	2	2	5	3	5	4	3	3	2	1	2	1	2	6	1	5	3	3	6	1	1	6	4	3	5	2	3	2	2	4	3	3	2	2	1	3	2	4	2
R_Xo0u6ccjiF8r0R3	30	female	167	90	4	5	4	4	4	4	4	4	7	3	4	4	4	5	4	4	3	4	2	3	3	6	3	3	5	2	3	5	6	4	3	3	5	3	3	4	5	5	3	4	3	5	3	5	3
R_31jjT47WC6dLLKl	21	female	168	55	2	5	5	1	2	5	2	4	5	2	3	2	2	2	1	3	1	2	3	3	2	3	3	2	3	1	1	6	2	2	2	3	6	4	1	1	6	4	1	1	2	4	4	3	1
R_31YkgJ4w8agwSwx	23	female	178		4	7	5	3	5	4	3	6	6	5	5	3	5	5	4	7	3	3	3	4	3	7	2	4	5	2	3	7	5	4	2	6	5	5	2	5	7	5	5	4	2	4	4	5	3
R_5BYx0s3sRhmvAlP	25	female	160	51	1	4	3	1	1	2	1	2	3	2	2	2	2	2	2	2	1	1	1	1	1	5	1	1	2	2	1	5	2	2	1	1	2	2	1	2	5	2	1	2	1	2	2	2	3
R_3m3IAJ9KW5GwGUj	33	female	163	67	2	4	2	2	2	4	2	5	5	2	5	4	4	3	3	6	2	3	3	6	2	4	6	2	4	2	2	6	5	3	5	3	5	5	2	2	5	5	2	2	4	4	4	3	3
R_2rNtkspoUzsGcSc	30	female	176	62	2	7	2	2	2	6	1	3	2	1	3	2	6	2	1	1	1	1	1	3	1	1	1	1	4	1	1	5	5	5	2	1	6	5	1	1	5	3	1	2	1	3	1	2	2
R_1dsi08PVT1oiXlc	27	female	177	68	2	5	4	1	3	2	1	3	4	1	6	4	2	3	5	6	1	1	2	4	1	5	3	1	3	1	1	7	3	2	1	2	3	3	1	5	7	3	2	2	1	4	1	3	4
R_2WYBBh3K5ehe9WF	40	female	172	100	2	4	2	2	2	2	2	4	6	2	2	4	2	2	3	4	1	1	1	3	2	3	2	1	5	1	2	5	3	3	1	1	2	2	1	2	6	3	3	4	2	2	3	3	3
R_3lQa09RVfGFOE1n	21	female	165	45	1	1	1	1	1	1	1	3	1	1	1	1	1	2	1	1	1	1	1	1	1	2	1	1	1	1	1	1	1	1	1	1	1	1	1	1	1	1	1	1	1	2	1	2	1
R_3rUQvSkRGfsbYpA	25	female	159	47	2	4	3	2	2	4	3	5	3	3	2	2	3	2	4	2	2	3	3	2	3	4	2	3	2	2	2	2	3	2	2	2	5	3	3	4	6	2	3	2	2	5	3	3	3
R_24dDYJIDZ5CVTjW	21	female	172	74	1	2	2	1	1	2	1	4	5	1	1	2	1	6	1	1	1	2	1	1	1	3	1	1	3	1	1	7	2	1	4	1	3	1	1	1	4	2	1	2	1	2	1	1	1
R_3lMvElVYAYtz4oD	27	female	160	50	2	4	4	3	1	5	2	4	6	3	4	3	2	5	4	2	1	2	1	2	2	3	3	2	4	2	2	4	2	5	3	2	6	2	2	2	4	2	5	3	2	3	2	2	5
R_5pgRmBR1DtT7Dkl	19	female	173		2	5	5	2	3	3	3	5	4	2	5	3	3	2	2	7	2	2	1	3	1	3	3	3	2	1	1	4	2	2	2	2	3	2	3	2	2	3	3	2	2	4	2	4	3
R_2VkET6nccYvG0HN	24	female	168	90	1	3	3	1	1	1	1	3	5	2	2	1	3	3	1	2	1	1	1	1	1	3	1	2	3	1	1	4	1	3	1	1	1	1	1	2	2	4	3	1	1	5	2	1	2
R_2xwWgBntgSwOOJe	28	female	168	66	4	5	5	2	2	2	2	4	6	2	2	4	4	3	1	5	2	6	2	3	3	6	2	2	3	2	2	6	6	2	3	2	4	3	2	2	6	5	2	2	2	6	2	3	1
R_2BbwtSE5GI2UmNN	21	female	169	60	3	4	4	4	3	4	4	4	4	4	4	3	4	4	4	3	3	4	4	4	3	5	4	4	4	3	3	4	4	5	3	3	5	3	3	3	3	4	4	4	3	4	4	4	4
R_115A03p4ArA6FiQ	32	female	162	55	4	4	4	2	3	3	2	6	6	2	4	5	5	3	2	5	4	4	2	6	3	4	4	1	6	1	1	6	3	4	5	1	5	6	1	4	5	4	1	4	2	5	3	3	2
R_1ikWqRfR7C547D1	26	female	180	75	3	4	3	3	3	3	2	3	5	3	5	3	3	3	3	4	2	3	2	3	2	3	2	2	6	2	2	3	2	2	2	2	4	3	2	4	4	4	3	3	4	2	3	3	2
R_cuLUDbq4GtXPvot	23	female	164	69	1	3	2	2	1	2	1	3	2	2	2	1	2	2	2	4	1	2	1	2	1	3	2	2	2	1	2	4	3	2	2	1	4	2	1	2	6	2	2	2	1	3	2	1	2
R_2b34u75LTtGWKG4	27	female	161	64	2	2	3	2	1	2	1	2	4	2	2	2	2	2	2	2	1	2	2	2	1	3	1	1	2	1	1	4	2	2	2	1	3	1	1	3	6	3	2	2	1	4	2	3	2
R_8dB4rOCupkXxzmp	27	female	171	70	2	5	4	2	3	3	2	4	5	2	5	3	4	4	3	3	3	2	2	3	1	5	2	3	5	2	2	6	4	3	2	1	5	4	4	3	4	5	2	3	1	3	3	2	5
R_2sdsHi53jM7EeRk	25	female	168	56	1	5	4	1	1	2	1	2	5	1	4	2	2	4	2	1	2	1	2	3	1	4	1	2	2	2	1	5	2	4	2	1	2	1	1	2	1	3	3	2	1	1	3	1	1
R_AukG4gIqITu4s8x	26	female	160	75	2	4	2	1	1	2	2	3	4	3	5	2	1	2	3	3	1	1	1	1	1	4	1	3	3	1	1	3	3	2	2	1	4	1	1	2	2	1	2	2	1	2	1	2	3
R_R9OpAJc3C2hMifD	23	female	170	50	3	5	6	1	1	2	1	6	6	6	2	1	2	5	3	3	1	1	1	1	1	1	3	5	6	1	1	7	2	1	5	1	4	1	1	7	6	5	1	2	1	5	4	5	5
R_3nI27ezbadFDWT3	26	female	163	58	3	4	4	1	2	3	2	5	4	1	4	3	2	2	2	4	2	1	2	3	1	3	3	2	4	1	1	4	3	2	2	4	3	3	2	2	4	2	2	2	2	3	3	2	3
R_1j7L7VCcjXY8W1V	35	female	178	70	2	4	3	1	2	2	1	5	2	2	5	4	1	5	2	1	2	1	2	3	1	4	3	2	2	1	2	4	2	2	2	1	2	2	1	2	2	3	3	3	1	3	2	2	2
R_3Q0m3btK2Dbauqw	37	female	164	55	2	2	2	1	2	2	1	2	1	1	2	2	1	1	1	2	1	1	1	2	1	1	1	2	2	1	1	4	1	2	1	1	2	1	1	1	3	1	1	1	1	1	2	2	1
R_3jchahh7qNPXemo	22	female	168	75	2	5	6	3	3	2	3	7	4	3	6	2	5	5	3	5	2	2	3	4	2	6	4	5	6	2	1	6	4	5	3	4	5	4	2	3	7	5	3	2	4	6	6	5	4
R_2qrWY9Z7w7wpbD3	34	female	162	95	3	6	5	2	2	6	3	5	6	5	3	4	7	4	3	6	2	3	2	3	2	6	2	2	5	2	3	5	6	4	4	3	4	4	3	3	4	5	2	4	1	5	3	3	3
R_1LkeR9xaxgiJvCn	24	female	168	62	2	3	2	1	1	2	1	3	2	2	1	3	3	2	1	3	1	1	1	3	1	4	2	2	3	2	1	6	1	1	1	1	4	2	2	3	3	1	1	2	1	2	1	2	2
R_1rBbWlQaI3GN58Z	25	female	160	104	2	3	3	2	3	2	2	1	1	1	3	1	3	3	3	3	1	1	3	2	1	3	1	2	4	1	1	2	2	4	2	1	2	2	1	2	4	3	2	2	1	4	3	4	3
R_32Ql2KTi9WSzNTv	29	female	156	47	1	3	3	1	1	2	1	3	2	1	3	3	2	1	2	2	1	1	1	3	1	3	1	1	2	1	1	3	1	2	2	1	4	3	2	3	3	2	1	1	1	3	2	2	2
R_2az7eaGlX7JRTtr	20	female	168	63	2	4	3	2	1	2	2	2	4	2	3	4	3	2	2	3	2	2	2	3	2	4	2	2	3	1	1	4	4	2	2	2	4	2	2	2	4	3	1	2	4	3	2	3	2
R_1JQ3LdkHV3yMWXy	38	female	155	56	4	4	3	3	2	3	4	6	4	3	3	2	3	4	3	3	2	2	2	4	3	3	4	2	4	1	3	4	4	3	3	3	6	2	3	3	1	3	2	2	3	4	4	4	4
R_3en3DFXUTDSRbPS	22	female	163	60	6	4	3	3	5	4	2	3	4	3	3	3	3	3	3	3	6	3	2	5	6	4	2	3	3	2	6	4	2	3	6	4	4	1	2	4	5	2	2	4	1	3	4	3	4
R_2CTzvSni9Krk1C8	30	female	178	68	4	3	2	2	1	1	1	2	6	1	3	2	2	2	2	4	1	2	1	2	1	4	1	1	5	1	1	5	2	2	1	2	4	1	1	2	1	3	2	2	1	2	3	1	2
R_uysMwWgbgpvllmh	29	female			1	6	3	1	2	3	2	3	5	2	6	2	2	5	4	7	2	2	2	4	1	5	2	2	4	1	3	7	4	3	2	5	4	1	3	5	6	5	1	4	1	5	2	1	2
R_3D79V7Na4xcbCxH	32	female	164	60	1	2	2	1	2	2	2	2	3	2	2	2	2	2	2	2	2	2	2	4	3	2	2	1	3	2	1	2	3	2	2	1	2	2	2	1	2	2	2	2	2	2	1	2	2
R_2fCZTwRPYs1D3ks	21	female	155	55	1	2	3	1	1	2	1	2	2	2	2	1	2	4	2	1	2	1	1	2	1	3	1	2	1	1	1	2	3	1	1	1	3	1	2	2	2	2	4	1	1	3	2	2	2
R_2Siy70mFQ0z86nk	30	female	166		2	4	3	2	4	4	2	2	4	2	2	3	2	4	3	4	1	2	2	2	2	3	2	2	2	1	1	5	5	4	2	2	4	3	3	4	4	4	3	2	1	2	4	1	2
R_2yjsdsRmOVKKyTt	22	female	167	52	2	5	2	2	1	5	2	6	5	1	2	4	3	5	4	5	1	3	2	5	2	6	1	3	5	3	4	7	4	3	2	4	5	2	3	4	6	3	2	4	1	4	3	1	4
R_25WxHoKvup65iOX	25	female	178	73	3	3	4	3	1	7	3	3	3	2	4	4	3	3	4	2	3	2	3	4	2	6	2	3	3	2	1	6	3	3	4	3	5	4	1	2	3	3	2	1	2	4	2	4	3
R_dmzmpFEfLg52fzH	26	female	165	54	1	4	2	1	1	2	1	3	2	1	4	2	5	3	1	1	1	1	1	5	1	3	1	3	3	1	1	5	4	3	1	2	5	3	1	1	1	5	3	1	2	3	1	2	1
R_1DpaFOcz5V3qED0	26	female	173	75	4	5	4	4	3	5	4	4	5	4	4	4	4	5	3	3	4	4	3	4	4	4	3	3	4	3	3	5	5	4	4	3	5	3	4	3	5	4	4	3	3	5	4	4	3
R_3irIjMTlkxXvXMz	27	female	167	50	3	3	4	1	1	3	1	3	5	2	3	3	4	4	3	5	1	1	2	4	2	5	2	1	5	1	3	5	2	3	2	2	3	2	2	3	6	4	1	3	2	3	3	2	4
R_26gQoGaVnT443MM	27	female	172	78	3	5	4	2	3	3	2	4	4	2	5	2	4	4	2	3	2	2	2	3	2	5	2	2	4	1	2	5	3	4	2	1	3	3	2	3	6	4	3	2	2	3	4	2	2
R_1NzQ2xow5Y7dOZb	18	female	170	54	4	5	5	4	3	4	3	4	6	3	5	4	4	6	3	3	4	3	4	5	3	6	3	3	4	3	3	7	3	4	4	3	4	3	3	4	2	4	3	3	4	4	4	5	3
R_b8E5jdv9OFi0As9	33	female	178	61	2	3	4	3	3	2	2	4	5	2	2	4	3	4	2	4	3	2	3	5	3	5	3	1	5	3	3	6	2	2	3	2	4	2	2	3	5	4	2	3	2	4	3	4	2
R_1nNK7gHcL20abKC	40	female	163	63	2	6	7	4	1	5	1	4	7	3	3	2	4	2	2	2	2	3	2	1	3	4	4	1	2	1	1	6	4	5	5	1	5	2	1	5	1	5	1	4	2	2	2	2	4
R_3MyBDEO8bBEdMCv	28	female	168	72	3	5	5	2	2	3	2	4	6	3	5	4	4	3	3	5	2	3	1	4	5	4	3	2	5	5	4	6	3	3	4	4	5	4	1	6	6	3	6	3	4	3	4	3	3
R_1ojLllt19yhkCus	24	female	170	68	3	7	2	1	2	1	1	5	6	2	5	4	1	4	1	6	1	2	1	3	2	5	3	4	4	1	1	7	4	1	2	1	6	2	4	1	6	3	1	1	1	5	2	3	1
R_3iloGSSRJOtQWqt	29	female	175	63	2	2	5	1	1	2	1	2	5	1	2	1	3	2	1	2	1	3	1	1	1	2	2	1	3	2	2	3	1	4	2	2	4	3	1	2	3	6	2	2	3	3	2	2	1
R_Um4QMHzXwZaUQQV	20	female	170	70	3	7	4	3	2	3	4	5	6	1	7	6	4	4	5	6	1	3	2	2	3	7	4	2	4	1	2	6	3	3	3	4	4	2	2	4	7	4	5	3	1	3	3	2	2
R_2tEHEINjZZsEuYn	40	female	176	80	6	5	4	3	2	5	3	3	6	2	6	4	3	5	5	5	2	3	3	3	3	3	3	3	5	3	3	5	6	4	5	3	6	3	3	2	5	6	3	5	3	3	4	3	4
R_2tot7d42H2nN9f9	24	female	170	61	1	5	4	2	2	2	1	1	5	1	6	3	3	6	1	1	1	3	1	4	1	5	1	1	3	1	1	5	5	1	2	3	2	3	1	2	2	1	3	1	1	2	3	2	3
R_z6EwaiOw1AcozNT	34	female	180	100	3	3	2	1	2	1	2	2	6	2	2	4	2	2	2	1	2	1	2	2	1	2	2	2	4	2	2	4	2	3	4	2	4	1	3	2	2	4	2	2	1	4	3	3	2
R_3fBOKHJCSyE2SRr	35	female	170	75	3	4	3	3	3	2	3	3	3	3	4	3	4	4	3	5	3	3	3	3	2	6	3	3	5	2	2	5	4	4	3	4	4	2	3	2	6	5	3	3	2	3	3	3	2
R_55ymVbSuX3u1RdL	28	female	164	50	1	5	3	1	1	1	1	3	4	1	4	1	3	3	1	2	1	1	1	2	1	5	1	1	2	1	1	4	3	2	1	1	4	2	1	2	1	4	2	1	1	3	1	1	2
R_2QK9xBh8i5gAS0z	28	female	173	61	2	5	2	3	1	2	3	1	5	2	2	1	3	3	1	1	1	2	1	2	1	2	1	2	4	2	2	4	1	3	2	1	3	3	1	2	3	5	2	1	2	1	2	3	3
R_OIKpp9sHGWcVeLf	27	female	167	85	2	2	6	1	2	2	1	5	4	1	5	2	4	4	1	2	2	2	2	2	2	2	2	2	3	2	1	4	5	2	3	3	6	3	1	1	5	5	3	1	2	5	3	3	3
R_21gjklRWBNKezVb	25	female	175	77	1	3	2	1	1	1	1	2	4	2	3	3	2	3	3	1	1	1	1	2	1	2	2	1	1	1	2	2	4	2	1	1	3	1	2	3	4	1	2	1	1	3	3	2	3
R_1LIgc2IlNciRQmW	32	female	165	92	4	6	5	2	3	2	1	5	6	3	3	4	6	5	2	5	3	4	2	4	2	6	4	3	7	2	1	6	3	4	2	4	6	5	2	4	7	5	2	2	2	6	4	6	2
R_3qlDOqx1Ny4AcG1	32	female	168	68	1	3	1	2	1	3	1	2	5	2	3	1	2	1	1	3	1	1	2	3	1	4	1	1	5	1	1	5	2	2	3	1	4	3	1	2	4	4	2	2	1	3	2	2	3
R_1i59hKEkbAQp9Gu	23	female	172	78	1	4	2	1	1	1	1	1	4	1	1	1	3	1	1	2	1	1	1	1	1	1	1	1	1	1	1	4	2	1	1	1	2	1	1	2	3	1	1	1	1	1	1	1	1
R_2cbAIPiCPOfgDd1	20	female	160	56	1	5	2	1	2	2	1	3	3	1	4	2	3	2	3	2	1	1	1	1	1	4	1	2	5	1	1	4	2	4	1	1	6	3	2	2	4	2	1	2	1	3	2	3	4
R_0kdwK0QgJIkUbRv	24	female	174	67	2	6	6	1	2	2	1	5	5	2	5	4	3	5	3	4	2	1	2	4	2	5	3	4	4	2	2	6	4	3	1	4	4	1	2	4	5	4	3	3	2	4	3	3	2
R_3g1toigBeeC012n	31	female	179	63	2	5	2	2	2	3	1	4	5	1	4	3	4	4	2	4	3	2	2	5	1	6	1	1	5	4	2	6	3	3	3	4	5	2	1	2	5	3	2	3	1	5	4	2	2
R_RnnemYVL4Q8HZdv	27	female	168	56	4	7	6	3	3	5	3	5	5	3	6	4	4	3	3	5	2	3	2	6	4	5	2	3	6	2	3	6	3	3	4	3	6	4	3	4	6	6	2	2	3	5	3	5	3
R_55r3sxLJhykptVD	28	female	180	73	3	3	2	2	1	2	1	2	2	2	3	1	2	2	2	2	2	1	1	2	2	3	1	1	3	1	1	2	2	2	3	2	2	2	1	3	2	2	1	2	1	2	2	2	2
R_Br1cnh5HMGmrV73	28	female	165	80	1	2	3	1	1	1	2	3	2	4	1	1	1	2	2	3	2	1	1	2	1	3	1	1	1	1	1	4	3	2	1	1	2	2	1	3	3	1	2	2	1	3	2	2	2
R_9Y9cVwqhlcNwpzP	39	female	176	73	2	5	2	3	3	4	2	4	4	3	2	2	2	1	3	3	2	4	2	3	1	5	3	2	4	1	2	4	3	3	4	1	4	2	2	4	1	3	2	2	1	2	4	3	3
R_1kSn0CQAcNCzzK4	29	female	165	55	2	5	3	3	2	3	2	3	3	2	5	2	3	5	3	3	3	3	2	4	3	3	2	3	5	2	2	4	4	2	2	2	5	3	2	3	3	3	3	2	2	4	2	4	2
R_31mfnSpLvkOzpJs	46	female	170	65	4	3	2	2	2	5	3	3	5	2	3	2	3	3	2	1	2	3	2	3	1	4	3	4	3	2	2	4	4	4	3	3	5	1	1	2	4	4	2	3	1	2	2	3	2
R_1GODei00OFaof4G	35	female	173	63	1	2	2	1	2	2	1	5	4	2	2	3	4	2	3	3	1	3	3	2	1	5	3	1	3	1	1	5	5	1	1	2	3	2	2	2	4	2	3	3	3	4	2	2	2
R_3HXrjt9AZDPIoQY	32	female	157	78	3	5	4	3	2	3	2	7	6	4	3	4	3	3	4	5	2	3	2	3	5	4	2	3	5	2	1	7	4	3	3	3	5	2	2	3	5	6	4	2	2	4	4	4	4
R_2qa96vvZLJbbp2F	25	female	161	51	2	4	2	1	3	2	1	2	6	1	3	4	3	2	2	7	2	1	2	5	1	4	2	2	5	1	2	5	1	2	2	2	4	1	2	3	6	1	1	3	3	2	2	2	2
R_sYghoSprjbHMc0x	39	female	174	59	2	4	4	3	3	3	1	3	4	4	3	2	3	3	2	3	3	2	2	2	2	3	1	2	4	1	1	5	4	2	2	2	4	3	1	3	4	3	1	2	1	3	1	2	5
R_UiHRXQmpOOrd4hH	35	female	184	70	3	5	4	3	2	2	2	4	5	2	4	4	3	5	3	5	3	3	2	3	2	5	4	3	5	2	3	6	4	3	3	3	4	2	3	3	4	4	2	2	2	5	4	2	2
R_3n2k1cQTjG0hTnr	40	female	173	68	3	2	3	2	1	2	1	2	2	2	1	1	2	3	2	2	1	2	2	2	1	2	1	1	3	1	1	2	1	1	1	2	3	1	1	1	4	1	1	2	2	2	1	3	2
R_1dfOq5SqBLtR96z	40	female	183	90	1	1	1	1	1	1	1	1	1	2	1	2	1	2	1	1	1	2	1	2	1	5	1	1	1	1	1	1	1	1	2	1	2	1	1	2	4	1	3	2	1	2	1	2	1
R_XLGpcfuyKQmYs1P	32	female	170	56	2	4	4	3	2	3	1	3	3	3	3	3	3	3	3	2	3	2	2	3	2	3	3	3	4	2	2	3	4	2	2	2	3	3	2	3	4	4	3	3	2	3	3	3	3
R_3eqWjKDm157sfmw	30	female	168	67	2	6	4	3	1	4	2	5	5	2	5	3	3	3	4	4	2	1	3	5	1	5	4	3	5	2	1	6	4	4	4	3	6	3	2	4	6	4	4	2	1	4	4	4	5
					2.59659	4.29545	3.42614	2.19886	2.19886	2.94318	1.9375	3.63636	4.60227	2.40909	3.49432	3.05114	2.95455	3.25568	2.69886	3.45455	1.96023	2.34091	2.10227	3.09659	1.84659	4.04545	2.38636	2.38068	3.70455	1.6875	1.82386	4.82955	3.34659	2.94318	2.52841	2.22727	4.23864	2.44318	2.06818	2.9375	4.17045	3.49432	2.3125	2.44318	1.88636	3.38636	2.94886	3.02273	2.9375
[truncated: 4 more columns]
